# Supplementary material for: Two new species of genus Oecleopsis Emeljanov from China, with descriptions of female genitalia of five species (Hemiptera, Fulgoromorpha, Cixiidae)
Source: Zookeys. 2018 Jun 19;(768):1–17. doi: 10.3897/zookeys.768.24796 (PMC6019473; doi:10.3897/zookeys.768.24796)
Supplement: XML Treatment for Oecleopsis [file zookeys.768.24796-treatment1.xml]

<!DOCTYPE tp:taxon-treatment
  PUBLIC "-//TaxonX//DTD Taxonomic Treatment Publishing DTD v0 20100105//EN" "tax-treatment-NSO.dtd">
<tp:taxon-treatment xmlns:tp="http://www.plazi.org/taxpub"><tp:treatment-meta><kwd-group><label>Taxon classification</label><kwd><named-content xmlns:xlink="http://www.w3.org/1999/xlink" content-type="kingdom">Animalia</named-content></kwd><kwd><named-content xmlns:xlink="http://www.w3.org/1999/xlink" content-type="order">Hemiptera</named-content></kwd><kwd><named-content xmlns:xlink="http://www.w3.org/1999/xlink" content-type="family">Cixiidae</named-content></kwd></kwd-group><mixed-citation publication-type="journal"><person-group><name><surname>Zhi</surname><given-names>Yan</given-names></name><name><surname>Yang</surname><given-names>Lin</given-names></name><name><surname>Zhang</surname><given-names>Pei</given-names></name><name><surname>Chen</surname><given-names>Xiang-Sheng</given-names></name></person-group><article-title>Two new species of genus <italic><tp:taxon-name><tp:taxon-name-part taxon-name-part-type="genus" reg="Oecleopsis">Oecleopsis</tp:taxon-name-part></tp:taxon-name></italic> Emeljanov from China, with descriptions of female genitalia of five species (<tp:taxon-name><tp:taxon-name-part taxon-name-part-type="order">Hemiptera</tp:taxon-name-part></tp:taxon-name>, <tp:taxon-name><tp:taxon-name-part taxon-name-part-type="infraorder">Fulgoromorpha</tp:taxon-name-part></tp:taxon-name>, <tp:taxon-name><tp:taxon-name-part taxon-name-part-type="family">Cixiidae</tp:taxon-name-part></tp:taxon-name>)</article-title><source>Zookeys</source><day>19</day><month>6</month><year>2018</year><volume>2018</volume><issue>768</issue><fpage>1</fpage><lpage>17</lpage><pub-id pub-id-type="doi">10.3897/zookeys.768.24796</pub-id></mixed-citation></tp:treatment-meta><tp:nomenclature><tp:taxon-name>
            <tp:taxon-name-part taxon-name-part-type="genus" reg="Oecleopsis">Oecleopsis</tp:taxon-name-part>
          </tp:taxon-name><tp:taxon-authority>Emeljanov, 1971</tp:taxon-authority><tp:nomenclature-citation-list><tp:nomenclature-citation><tp:taxon-name>
                <tp:taxon-name-part taxon-name-part-type="genus" reg="Oecleopsis">Oecleopsis</tp:taxon-name-part>
              </tp:taxon-name><comment>Emeljanov, 1971: 621; <xref ref-type="bibr" rid="B1">Anufriev and Emeljanov 1988</xref>: 460; <xref ref-type="bibr" rid="B14">Van Stalle 1991</xref>: 20; <xref ref-type="bibr" rid="B7">Guo et al. 2009</xref>: 46.</comment></tp:nomenclature-citation></tp:nomenclature-citation-list></tp:nomenclature><tp:treatment-sec sec-type="type species" id="SECID0EUCAE"><title>Type species.</title><p>
            <italic><tp:taxon-name><tp:taxon-name-part taxon-name-part-type="genus" reg="Oliarus">Oliarus</tp:taxon-name-part> <tp:taxon-name-part taxon-name-part-type="species" reg="artemisiae">artemisiae</tp:taxon-name-part></tp:taxon-name></italic> Matsumura, 1914, original designation.</p><p>For the relationship and diagnosis of <italic><tp:taxon-name><tp:taxon-name-part taxon-name-part-type="genus" reg="Oecleopsis">Oecleopsis</tp:taxon-name-part></tp:taxon-name></italic> see <xref ref-type="bibr" rid="B14">Van Stalle (1991</xref>: 20) and <xref ref-type="bibr" rid="B7">Guo et al. (2009</xref>: 46).</p></tp:treatment-sec><tp:treatment-sec sec-type="distribution" id="SECID0EWDAE"><title>Distributions.</title><p>China, Japan, Korea, Russia, Thailand, Malaya, Cambodia, Borneo.</p></tp:treatment-sec><tp:treatment-sec sec-type="distribution" id="SECID0E2DAE"><title>Checklist and distributions of species of <italic><tp:taxon-name><tp:taxon-name-part taxon-name-part-type="genus" reg="Oecleopsis">Oecleopsis</tp:taxon-name-part></tp:taxon-name></italic></title><p>
              <italic><tp:taxon-name><tp:taxon-name-part taxon-name-part-type="genus" reg="Oecleopsis">O.</tp:taxon-name-part> <tp:taxon-name-part taxon-name-part-type="species" reg="artemisiae">artemisiae</tp:taxon-name-part></tp:taxon-name></italic> (Matsumura, 1914); China (Sichuan), Japan, Korea, Russia (Kunashir Island).</p><p>
              <italic><tp:taxon-name><tp:taxon-name-part taxon-name-part-type="genus" reg="Oecleopsis">O.</tp:taxon-name-part> <tp:taxon-name-part taxon-name-part-type="species" reg="articara">articara</tp:taxon-name-part></tp:taxon-name></italic> Van Stalle, 1991; China (Hainan, Henan, Sichuan), Malaya, Borneo.</p><p>
              <italic><tp:taxon-name><tp:taxon-name-part taxon-name-part-type="genus" reg="Oecleopsis">O.</tp:taxon-name-part> <tp:taxon-name-part taxon-name-part-type="species" reg="bifidus">bifidus</tp:taxon-name-part></tp:taxon-name></italic> (Tsaur, Hsu &amp; Van Stalle, 1988); China (Fujian, Taiwan).</p><p>
              <italic><tp:taxon-name><tp:taxon-name-part taxon-name-part-type="genus" reg="Oecleopsis">O.</tp:taxon-name-part> <tp:taxon-name-part taxon-name-part-type="species" reg="chiangi">chiangi</tp:taxon-name-part></tp:taxon-name></italic> (Tsaur, Hsu &amp; Van Stalle, 1988); China (Taiwan).</p><p>
              <italic><tp:taxon-name><tp:taxon-name-part taxon-name-part-type="genus" reg="Oecleopsis">O.</tp:taxon-name-part> <tp:taxon-name-part taxon-name-part-type="species" reg="elevatus">elevatus</tp:taxon-name-part></tp:taxon-name></italic> (Tsaur, Hsu &amp; Van Stalle, 1988); China (Guizhou, Taiwan), Japan (Honshu).</p><p>
              <italic><tp:taxon-name><tp:taxon-name-part taxon-name-part-type="genus" reg="Oecleopsis">O.</tp:taxon-name-part> <tp:taxon-name-part taxon-name-part-type="species" reg="laminatus">laminatus</tp:taxon-name-part></tp:taxon-name></italic> Zhi &amp; Chen, sp. n.; China (Yunnan).</p><p>
              <italic><tp:taxon-name><tp:taxon-name-part taxon-name-part-type="genus" reg="Oecleopsis">O.</tp:taxon-name-part> <tp:taxon-name-part taxon-name-part-type="species" reg="mori">mori</tp:taxon-name-part></tp:taxon-name></italic> (Matsumura, 1914); China (Guangxi, Taiwan, Yunnan).</p><p>
              <italic><tp:taxon-name><tp:taxon-name-part taxon-name-part-type="genus" reg="Oecleopsis">O.</tp:taxon-name-part> <tp:taxon-name-part taxon-name-part-type="species" reg="productus">productus</tp:taxon-name-part></tp:taxon-name></italic> Zhi &amp; Chen, sp. n.; China (Yunnan).</p><p>
              <italic><tp:taxon-name><tp:taxon-name-part taxon-name-part-type="genus" reg="Oecleopsis">O.</tp:taxon-name-part> <tp:taxon-name-part taxon-name-part-type="species" reg="petasatus">petasatus</tp:taxon-name-part></tp:taxon-name></italic> (Noualhier, 1896); China (Hainan, Sichuan, Yunnan), Cambodia.</p><p>
              <italic><tp:taxon-name><tp:taxon-name-part taxon-name-part-type="genus" reg="Oecleopsis">O.</tp:taxon-name-part> <tp:taxon-name-part taxon-name-part-type="species" reg="sinicus">sinicus</tp:taxon-name-part></tp:taxon-name></italic> (Jacobi, 1944); China (Anhui, Fujian, Guangxi, Guizhou, Henan, Hunan, Shanxi, Sichuan), Japan.</p><p>
              <italic><tp:taxon-name><tp:taxon-name-part taxon-name-part-type="genus" reg="Oecleopsis">O.</tp:taxon-name-part> <tp:taxon-name-part taxon-name-part-type="species" reg="spinosus">spinosus</tp:taxon-name-part></tp:taxon-name></italic> Guo, Wang &amp; Feng, 2009; China (Shaanxi).</p><p>
              <italic><tp:taxon-name><tp:taxon-name-part taxon-name-part-type="genus" reg="Oecleopsis">O.</tp:taxon-name-part> <tp:taxon-name-part taxon-name-part-type="species" reg="tiantaiensis">tiantaiensis</tp:taxon-name-part></tp:taxon-name></italic> Guo, Wang &amp; Feng, 2009; China (Shaanxi).</p><p>
              <italic><tp:taxon-name><tp:taxon-name-part taxon-name-part-type="genus" reg="Oecleopsis">O.</tp:taxon-name-part> <tp:taxon-name-part taxon-name-part-type="species" reg="wuyiensis">wuyiensis</tp:taxon-name-part></tp:taxon-name></italic> Guo, Wang &amp; Feng, 2009; China (Fujian, Henan, Hunan, Shaanxi).</p><p>
              <italic><tp:taxon-name><tp:taxon-name-part taxon-name-part-type="genus" reg="Oecleopsis">O.</tp:taxon-name-part> <tp:taxon-name-part taxon-name-part-type="species" reg="yoshikawai">yoshikawai</tp:taxon-name-part></tp:taxon-name></italic> (Ishihara, 1961); China (Guizhou), Thailand (Chiengmai).</p></tp:treatment-sec><tp:treatment-sec sec-type="Key to five Chinese species (females) of Oecleopsis" id="SECID0EAKAE"><title>Key to five Chinese species (females) of <italic><tp:taxon-name><tp:taxon-name-part taxon-name-part-type="genus" reg="Oecleopsis">Oecleopsis</tp:taxon-name-part></tp:taxon-name></italic></title><table-wrap content-type="key" position="anchor" orientation="portrait"><table id="TID0E5JAC" rules="all"><tbody><tr><td rowspan="1" colspan="1">1</td><td rowspan="1" colspan="1">Basal sclerite on right side of posterior vagina with a process ventrally</td><td rowspan="1" colspan="1">
                      <bold>2</bold>
                    </td></tr><tr><td rowspan="1" colspan="1">–</td><td rowspan="1" colspan="1">Basal sclerite on right side of posterior vagina without process ventrally (Figs <xref ref-type="fig" rid="F5">63–64</xref>)</td><td rowspan="1" colspan="1">
                      <bold><italic><tp:taxon-name><tp:taxon-name-part taxon-name-part-type="genus" reg="Oecleopsis">O.</tp:taxon-name-part> <tp:taxon-name-part taxon-name-part-type="species" reg="sinicus">sinicus</tp:taxon-name-part></tp:taxon-name></italic></bold>
                    </td></tr><tr><td rowspan="1" colspan="1">2</td><td rowspan="1" colspan="1">Right side of posterior vagina with a triangular sclerite ventrally (Figs <xref ref-type="fig" rid="F5">51–52</xref>)</td><td rowspan="1" colspan="1">
                      <bold><italic><tp:taxon-name><tp:taxon-name-part taxon-name-part-type="genus" reg="Oecleopsis">O.</tp:taxon-name-part> <tp:taxon-name-part taxon-name-part-type="species" reg="laminatus">laminatus</tp:taxon-name-part></tp:taxon-name></italic> sp. n.</bold>
                    </td></tr><tr><td rowspan="1" colspan="1">–</td><td rowspan="1" colspan="1">Right side of posterior vagina without triangular sclerite ventrally</td><td rowspan="1" colspan="1">
                      <bold>3</bold>
                    </td></tr><tr><td rowspan="1" colspan="1">3</td><td rowspan="1" colspan="1">Terminal area on right side of posterior vagina with a long and narrow sclerite, curved, towards the right ventrally (Figs <xref ref-type="fig" rid="F5">55–56</xref>)</td><td rowspan="1" colspan="1">
                      <bold><italic><tp:taxon-name><tp:taxon-name-part taxon-name-part-type="genus" reg="Oecleopsis">O.</tp:taxon-name-part> <tp:taxon-name-part taxon-name-part-type="species" reg="mori">mori</tp:taxon-name-part></tp:taxon-name></italic></bold>
                    </td></tr><tr><td rowspan="1" colspan="1"/><td rowspan="1" colspan="1">Without the same sclerite ventrally</td><td rowspan="1" colspan="1">
                      <bold>4</bold>
                    </td></tr><tr><td rowspan="1" colspan="1">4</td><td rowspan="1" colspan="1">Right side of posterior vagina with one sclerite, which constricted medially in ventral view (Figs <xref ref-type="fig" rid="F5">59–60</xref>)</td><td rowspan="1" colspan="1">
                      <bold><italic><tp:taxon-name><tp:taxon-name-part taxon-name-part-type="genus" reg="Oecleopsis">O.</tp:taxon-name-part> <tp:taxon-name-part taxon-name-part-type="species" reg="productus">productus</tp:taxon-name-part></tp:taxon-name></italic> sp. n.</bold>
                    </td></tr><tr><td rowspan="1" colspan="1">–</td><td rowspan="1" colspan="1">Right side of posterior vagina with two sclerites, terminal irregular sclerite forming three projecting oblong structures in ventral view (Figs <xref ref-type="fig" rid="F5">67–68</xref>)</td><td rowspan="1" colspan="1">
                      <bold><italic><tp:taxon-name><tp:taxon-name-part taxon-name-part-type="genus" reg="Oecleopsis">O.</tp:taxon-name-part> <tp:taxon-name-part taxon-name-part-type="species" reg="yoshikawai">yoshikawai</tp:taxon-name-part></tp:taxon-name></italic></bold>
                    </td></tr></tbody></table></table-wrap></tp:treatment-sec><tp:treatment-sec sec-type="key" id="SECID0EQQAE"><title>Key to species (males) of the genus <italic><tp:taxon-name><tp:taxon-name-part taxon-name-part-type="genus" reg="Oecleopsis">Oecleopsis</tp:taxon-name-part></tp:taxon-name></italic> (revised from <xref ref-type="bibr" rid="B14">Van Stalle (1991)</xref> and <xref ref-type="bibr" rid="B7">Guo et al. (2009)</xref>)</title><table-wrap content-type="key" position="anchor" orientation="portrait"><table id="TID0E3PAC" rules="all"><tbody><tr><td rowspan="1" colspan="1">1</td><td rowspan="1" colspan="1">Spinose process on right side near apex of periandrium long, longer than 1/2 length of periandrium</td><td rowspan="1" colspan="1">
                      <bold>2</bold>
                    </td></tr><tr><td rowspan="1" colspan="1">–</td><td rowspan="1" colspan="1">Spinose process on right side near apex of periandrium short, not longer than 1/4 length of periandrium</td><td rowspan="1" colspan="1">
                      <bold>9</bold>
                    </td></tr><tr><td rowspan="1" colspan="1">2</td><td rowspan="1" colspan="1">Apex of flagellum circular</td><td rowspan="1" colspan="1">
                      <bold>3</bold>
                    </td></tr><tr><td rowspan="1" colspan="1">–</td><td rowspan="1" colspan="1">Apex of flagellum not circular</td><td rowspan="1" colspan="1">
                      <bold>4</bold>
                    </td></tr><tr><td rowspan="1" colspan="1">3</td><td rowspan="1" colspan="1">Left side near apex of periandrium with a short spinose process; dorsal margin of flagellum with a long spinose process and left side with a short process (Figs <xref ref-type="fig" rid="F3">31–34</xref>)</td><td rowspan="1" colspan="1">
                      <bold><italic><tp:taxon-name><tp:taxon-name-part taxon-name-part-type="genus" reg="Oecleopsis">O.</tp:taxon-name-part> <tp:taxon-name-part taxon-name-part-type="species" reg="productus">productus</tp:taxon-name-part></tp:taxon-name></italic> sp. n.</bold>
                    </td></tr><tr><td rowspan="1" colspan="1">–</td><td rowspan="1" colspan="1">Left side of periandrium without spinose process; dorsal margin of flagellum without process and left side with a long process (<xref ref-type="bibr" rid="B14">Van Stalle 1991</xref>: fig. 79)</td><td rowspan="1" colspan="1">
                      <bold><italic><tp:taxon-name><tp:taxon-name-part taxon-name-part-type="genus" reg="Oecleopsis">O.</tp:taxon-name-part> <tp:taxon-name-part taxon-name-part-type="species" reg="articara">articara</tp:taxon-name-part></tp:taxon-name></italic></bold>
                    </td></tr><tr><td rowspan="1" colspan="1">4</td><td rowspan="1" colspan="1">Apical process of flagellum not bifurcated (Figs <xref ref-type="fig" rid="F4">45–48</xref>)</td><td rowspan="1" colspan="1">
                      <bold><italic><tp:taxon-name><tp:taxon-name-part taxon-name-part-type="genus" reg="Oecleopsis">O.</tp:taxon-name-part> <tp:taxon-name-part taxon-name-part-type="species" reg="yoshikawai">yoshikawai</tp:taxon-name-part></tp:taxon-name></italic></bold>
                    </td></tr><tr><td rowspan="1" colspan="1">–</td><td rowspan="1" colspan="1">Apical process of flagellum bifurcated</td><td rowspan="1" colspan="1">
                      <bold>5</bold>
                    </td></tr><tr><td rowspan="1" colspan="1">5</td><td rowspan="1" colspan="1">Flagellum with a large laminal process (Figs <xref ref-type="fig" rid="F2">17–20</xref>)</td><td rowspan="1" colspan="1">
                      <bold><italic><tp:taxon-name><tp:taxon-name-part taxon-name-part-type="genus" reg="Oecleopsis">O.</tp:taxon-name-part> <tp:taxon-name-part taxon-name-part-type="species" reg="laminatus">laminatus</tp:taxon-name-part></tp:taxon-name></italic> sp. n.</bold>
                    </td></tr><tr><td rowspan="1" colspan="1">–</td><td rowspan="1" colspan="1">Flagellum without laminal process</td><td rowspan="1" colspan="1">
                      <bold>6</bold>
                    </td></tr><tr><td rowspan="1" colspan="1">6</td><td rowspan="1" colspan="1">Left side near base of flagellum with a spinose process (<xref ref-type="bibr" rid="B14">Van Stalle 1991</xref>: fig. 72)</td><td rowspan="1" colspan="1">
                      <bold><italic><tp:taxon-name><tp:taxon-name-part taxon-name-part-type="genus" reg="Oecleopsis">O.</tp:taxon-name-part> <tp:taxon-name-part taxon-name-part-type="species" reg="petasatus">petasatus</tp:taxon-name-part></tp:taxon-name></italic></bold>
                    </td></tr><tr><td rowspan="1" colspan="1">–</td><td rowspan="1" colspan="1">Left side of flagellum without process</td><td rowspan="1" colspan="1">
                      <bold>7</bold>
                    </td></tr><tr><td rowspan="1" colspan="1">7</td><td rowspan="1" colspan="1">Flagellum with one subapical process (<xref ref-type="bibr" rid="B12">Tsaur et al. 1988</xref>: fig. 9 (C–D))</td><td rowspan="1" colspan="1">
                      <bold><italic><tp:taxon-name><tp:taxon-name-part taxon-name-part-type="genus" reg="Oecleopsis">O.</tp:taxon-name-part> <tp:taxon-name-part taxon-name-part-type="species" reg="bifidus">bifidus</tp:taxon-name-part></tp:taxon-name></italic></bold>
                    </td></tr><tr><td rowspan="1" colspan="1">–</td><td rowspan="1" colspan="1">Flagellum with two subapical processes</td><td rowspan="1" colspan="1">
                      <bold>8</bold>
                    </td></tr><tr><td rowspan="1" colspan="1">8</td><td rowspan="1" colspan="1">Two subapical processes of flagellum short, much shorter than apical process (<xref ref-type="bibr" rid="B1">Anufriev and Emeljanov 1988</xref>: fig. 358; <xref ref-type="bibr" rid="B14">Van Stalle 1991</xref>: fig. 101)</td><td rowspan="1" colspan="1">
                      <bold><italic><tp:taxon-name><tp:taxon-name-part taxon-name-part-type="genus" reg="Oecleopsis">O.</tp:taxon-name-part> <tp:taxon-name-part taxon-name-part-type="species" reg="artemisiae">artemisiae</tp:taxon-name-part></tp:taxon-name></italic></bold>
                    </td></tr><tr><td rowspan="1" colspan="1">–</td><td rowspan="1" colspan="1">Two subapical processes of flagellum long, nearly equal to apical process in length (<xref ref-type="bibr" rid="B12">Tsaur et al. 1988</xref>: fig. 10 (F–G))</td><td rowspan="1" colspan="1">
                      <bold><italic><tp:taxon-name><tp:taxon-name-part taxon-name-part-type="genus" reg="Oecleopsis">O.</tp:taxon-name-part> <tp:taxon-name-part taxon-name-part-type="species" reg="elevatus">elevatus</tp:taxon-name-part></tp:taxon-name></italic></bold>
                    </td></tr><tr><td rowspan="1" colspan="1">9</td><td rowspan="1" colspan="1">Apical process of flagellum not bifurcated</td><td rowspan="1" colspan="1">
                      <bold>10</bold>
                    </td></tr><tr><td rowspan="1" colspan="1">–</td><td rowspan="1" colspan="1">Apical process of flagellum bifurcated</td><td rowspan="1" colspan="1">
                      <bold>11</bold>
                    </td></tr><tr><td rowspan="1" colspan="1">10</td><td rowspan="1" colspan="1">Spinose process on right side of periandrium rather short, directed ventrally; vertex 2.6 times longer than wide (<xref ref-type="bibr" rid="B7">Guo et al. 2009</xref>: fig. 10–11)</td><td rowspan="1" colspan="1">
                      <bold><italic><tp:taxon-name><tp:taxon-name-part taxon-name-part-type="genus" reg="Oecleopsis">O.</tp:taxon-name-part> <tp:taxon-name-part taxon-name-part-type="species" reg="spinosus">spinosus</tp:taxon-name-part></tp:taxon-name></italic></bold>
                    </td></tr><tr><td rowspan="1" colspan="1">–</td><td rowspan="1" colspan="1">Spinose process on right side of periandrium longer, directed dorsocephalically; vertex 1.5 times longer than wide (<xref ref-type="bibr" rid="B12">Tsaur et al. 1988</xref>: fig. 8 (C–D))</td><td rowspan="1" colspan="1">
                      <bold><italic><tp:taxon-name><tp:taxon-name-part taxon-name-part-type="genus" reg="Oecleopsis">O.</tp:taxon-name-part> <tp:taxon-name-part taxon-name-part-type="species" reg="chiangi">chiangi</tp:taxon-name-part></tp:taxon-name></italic></bold>
                    </td></tr><tr><td rowspan="1" colspan="1">11</td><td rowspan="1" colspan="1">Rami of bifurcation symmetrical, almost equal in length (<xref ref-type="bibr" rid="B14">Van Stalle 1991</xref>: fig. 92)</td><td rowspan="1" colspan="1">
                      <bold><italic><tp:taxon-name><tp:taxon-name-part taxon-name-part-type="genus" reg="Oecleopsis">O.</tp:taxon-name-part> <tp:taxon-name-part taxon-name-part-type="species" reg="sinicus">sinicus</tp:taxon-name-part></tp:taxon-name></italic></bold>
                    </td></tr><tr><td rowspan="1" colspan="1">–</td><td rowspan="1" colspan="1">Rami of bifurcation asymmetrical, unequal in length</td><td rowspan="1" colspan="1">
                      <bold>12</bold>
                    </td></tr><tr><td rowspan="1" colspan="1">12</td><td rowspan="1" colspan="1">Left ramus of bifurcation rudimentary, only a small protuberance (<xref ref-type="bibr" rid="B7">Guo et al. 2009</xref>: figs 20–21)</td><td rowspan="1" colspan="1">
                      <bold><italic><tp:taxon-name><tp:taxon-name-part taxon-name-part-type="genus" reg="Oecleopsis">O.</tp:taxon-name-part> <tp:taxon-name-part taxon-name-part-type="species" reg="tiantaiensis">tiantaiensis</tp:taxon-name-part></tp:taxon-name></italic></bold>
                    </td></tr><tr><td rowspan="1" colspan="1">–</td><td rowspan="1" colspan="1">Left ramus of bifurcation well developed</td><td rowspan="1" colspan="1">
                      <bold>13</bold>
                    </td></tr><tr><td rowspan="1" colspan="1">13</td><td rowspan="1" colspan="1">Length of right ramus of apical process about 1.8 times as long as that of left ramus, ventral margin near base of periandrium with a spinose process (<xref ref-type="bibr" rid="B7">Guo et al. 2009</xref>: figs 31–32)</td><td rowspan="1" colspan="1">
                      <bold><italic><tp:taxon-name><tp:taxon-name-part taxon-name-part-type="genus" reg="Oecleopsis">O.</tp:taxon-name-part> <tp:taxon-name-part taxon-name-part-type="species" reg="wuyiensis">wuyiensis</tp:taxon-name-part></tp:taxon-name></italic></bold>
                    </td></tr><tr><td rowspan="1" colspan="1">–</td><td rowspan="1" colspan="1">Length of right ramus of apical process about 3.0 times as long as that of left ramus, ventral margin near base of periandrium without process (<xref ref-type="bibr" rid="B14">Van Stalle 1991</xref>: fig. 85)</td><td rowspan="1" colspan="1">
                      <bold><italic><tp:taxon-name><tp:taxon-name-part taxon-name-part-type="genus" reg="Oecleopsis">O.</tp:taxon-name-part> <tp:taxon-name-part taxon-name-part-type="species" reg="mori">mori</tp:taxon-name-part></tp:taxon-name></italic></bold>
                    </td></tr></tbody></table></table-wrap></tp:treatment-sec><tp:treatment-sec><!--Section generated to contain objects referenced in tp:taxon-treatment.--><fig id="F5" position="float" orientation="portrait"><label>Figures 49–68.</label><caption><p>Female genitalia of <italic><tp:taxon-name><tp:taxon-name-part taxon-name-part-type="genus" reg="Oecleopsis">Oecleopsis</tp:taxon-name-part></tp:taxon-name></italic> species. <bold>49–52</bold> <italic><tp:taxon-name><tp:taxon-name-part taxon-name-part-type="genus" reg="Oecleopsis">O.</tp:taxon-name-part> <tp:taxon-name-part taxon-name-part-type="species" reg="laminatus">laminatus</tp:taxon-name-part></tp:taxon-name></italic> sp. n. <bold>53–56</bold> <italic><tp:taxon-name><tp:taxon-name-part taxon-name-part-type="genus" reg="Oecleopsis">O.</tp:taxon-name-part> <tp:taxon-name-part taxon-name-part-type="species" reg="mori">mori</tp:taxon-name-part></tp:taxon-name></italic> <bold>57–60</bold> <italic><tp:taxon-name><tp:taxon-name-part taxon-name-part-type="genus" reg="Oecleopsis">O.</tp:taxon-name-part> <tp:taxon-name-part taxon-name-part-type="species" reg="productus">productus</tp:taxon-name-part></tp:taxon-name></italic> sp. n. <bold>61–64</bold> <italic><tp:taxon-name><tp:taxon-name-part taxon-name-part-type="genus" reg="Oecleopsis">O.</tp:taxon-name-part> <tp:taxon-name-part taxon-name-part-type="species" reg="sinicus">sinicus</tp:taxon-name-part></tp:taxon-name></italic> <bold>65–68</bold> <italic><tp:taxon-name><tp:taxon-name-part taxon-name-part-type="genus" reg="Oecleopsis">O.</tp:taxon-name-part> <tp:taxon-name-part taxon-name-part-type="species" reg="yoshikawai">yoshikawai</tp:taxon-name-part></tp:taxon-name></italic> <bold>49, 53, 57, 61, 65</bold> Genitalia, ventral view <bold>50, 54, 58, 62, 66</bold> Anal segment, dorsal view <bold>51–52, 55–56, 59–60, 63–64, 67–68</bold> Posterior vagina, ventral view. Scale bars: 0.5 mm.</p></caption><graphic xmlns:xlink="http://www.w3.org/1999/xlink" xlink:href="zookeys-768-001-g005.jpg" position="float" orientation="portrait" xlink:type="simple" id="oo_210725.jpg"/></fig><fig id="F3" position="float" orientation="portrait"><label>Figures 21–34.</label><caption><p>
                <italic><tp:taxon-name><tp:taxon-name-part taxon-name-part-type="genus" reg="Oecleopsis">Oecleopsis</tp:taxon-name-part> <tp:taxon-name-part taxon-name-part-type="species" reg="productus">productus</tp:taxon-name-part></tp:taxon-name></italic> sp. n., male <bold>21</bold> Head and thorax, dorsal view <bold>22</bold> Face, ventral view <bold>23–24</bold> Head <bold>25</bold> Forewing <bold>26</bold> Genitalia, lateral view <bold>27</bold> Pygofer and genital styles, ventral view <bold>28–29</bold> Anal segment <bold>28</bold> dorsal view <bold>29</bold> right lateral view <bold>30</bold> Genital styles, inner lateral view <bold>31</bold> Aedeagus, right side <bold>32</bold> Aedeagus, left side <bold>33</bold> Aedeagus, dorsal view <bold>34</bold> Aedeagus, ventral view. Scale bars: 0.5 mm (<bold>21–24, 26–34</bold>); 1.0 mm (<bold>25</bold>).</p></caption><graphic xmlns:xlink="http://www.w3.org/1999/xlink" xlink:href="zookeys-768-001-g003.jpg" position="float" orientation="portrait" xlink:type="simple" id="oo_210723.jpg"/></fig><fig id="F4" position="float" orientation="portrait"><label>Figures 35–48.</label><caption><p>
                <italic><tp:taxon-name><tp:taxon-name-part taxon-name-part-type="genus" reg="Oecleopsis">Oecleopsis</tp:taxon-name-part> <tp:taxon-name-part taxon-name-part-type="species" reg="yoshikawai">yoshikawai</tp:taxon-name-part></tp:taxon-name></italic> (Ishihara, 1961), male <bold>35</bold> Head and thorax, dorsal view <bold>36</bold> Face, ventral view <bold>37–38</bold> Head <bold>39</bold> Forewing <bold>40</bold> Genitalia, lateral view <bold>41</bold> Pygofer and genital styles, ventral view <bold>42–43</bold> Anal segment <bold>42</bold> dorsal view <bold>43</bold> right lateral view <bold>44</bold> Genital styles, inner lateral view <bold>45</bold> Aedeagus, right side <bold>46</bold> Aedeagus, left side <bold>47</bold> Aedeagus, dorsal view <bold>48</bold> Aedeagus, ventral view. Scale bars: 0.5 mm (<bold>35–38, 40–48</bold>); 1.0 mm (<bold>39</bold>).</p></caption><graphic xmlns:xlink="http://www.w3.org/1999/xlink" xlink:href="zookeys-768-001-g004.jpg" position="float" orientation="portrait" xlink:type="simple" id="oo_210724.jpg"/></fig><fig id="F2" position="float" orientation="portrait"><label>Figures 7–20.</label><caption><p>
                <italic><tp:taxon-name><tp:taxon-name-part taxon-name-part-type="genus" reg="Oecleopsis">Oecleopsis</tp:taxon-name-part> <tp:taxon-name-part taxon-name-part-type="species" reg="laminatus">laminatus</tp:taxon-name-part></tp:taxon-name></italic> sp. n., male <bold>7</bold> Head and thorax, dorsal view <bold>8</bold> Face, ventral view <bold>9–10</bold> Head <bold>11</bold> Forewing <bold>12</bold> Genitalia, lateral view <bold>13</bold> Pygofer and genital styles, ventral view <bold>14–15</bold> Anal segment <bold>14</bold> dorsal view <bold>15</bold> right lateral view <bold>16</bold> Genital styles, inner lateral view <bold>17</bold> Aedeagus, right side <bold>18</bold> Aedeagus, left side <bold>19</bold> Aedeagus, dorsal view <bold>20</bold> Aedeagus, ventral view. Scale bars: 0.5 mm (<bold>7–10, 12–20</bold>); 1.0 mm (<bold>11</bold>).</p></caption><graphic xmlns:xlink="http://www.w3.org/1999/xlink" xlink:href="zookeys-768-001-g002.jpg" position="float" orientation="portrait" xlink:type="simple" id="oo_210722.jpg"/></fig></tp:treatment-sec><ref-list><ref id="B1"><mixed-citation xmlns:xlink="http://www.w3.org/1999/xlink" xlink:type="simple">
          <person-group><name name-style="western"><surname>Anufriev</surname><given-names>GA</given-names></name><name name-style="western"><surname>Emeljanov</surname><given-names>AF</given-names></name></person-group> (<year>1988</year>) <source>Suborder <tp:taxon-name><tp:taxon-name-part taxon-name-part-type="suborder">Cicadinea</tp:taxon-name-part></tp:taxon-name> (<tp:taxon-name><tp:taxon-name-part taxon-name-part-type="suborder">Auchenorrhyncha</tp:taxon-name-part></tp:taxon-name>). In: Lehr PA (Ed.) Keys to the Insects of the Far East of the USSR. Volume 2. <tp:taxon-name><tp:taxon-name-part taxon-name-part-type="suborder">Homoptera</tp:taxon-name-part></tp:taxon-name> and <tp:taxon-name><tp:taxon-name-part taxon-name-part-type="suborder">Heteroptera</tp:taxon-name-part></tp:taxon-name>.</source> <publisher-name>Nauka Publishing House</publisher-name>, <publisher-loc>Leningrad</publisher-loc>, <size units="page">496 pp</size>.</mixed-citation></ref><ref id="B14"><mixed-citation xmlns:xlink="http://www.w3.org/1999/xlink" xlink:type="simple">
          <person-group><name name-style="western"><surname>Van Stalle</surname><given-names>J</given-names></name></person-group> (<year>1991</year>) <article-title>Taxonomy of Indo-Malayan <tp:taxon-name><tp:taxon-name-part taxon-name-part-type="tribe">Pentastirini</tp:taxon-name-part></tp:taxon-name> (<tp:taxon-name><tp:taxon-name-part taxon-name-part-type="suborder">Homoptera</tp:taxon-name-part></tp:taxon-name>, <tp:taxon-name><tp:taxon-name-part taxon-name-part-type="family">Cixiidae</tp:taxon-name-part></tp:taxon-name>).</article-title> <source>Bulletin de l’Institut Royal des Sciences Naturelles de Belgique, Entomologie</source> <volume>61</volume>: <fpage>5</fpage>–<lpage>101</lpage>.</mixed-citation></ref><ref id="B7"><mixed-citation xmlns:xlink="http://www.w3.org/1999/xlink" xlink:type="simple">
          <person-group><name name-style="western"><surname>Guo</surname><given-names>HW</given-names></name><name name-style="western"><surname>Wang</surname><given-names>YL</given-names></name><name name-style="western"><surname>Feng</surname><given-names>JN</given-names></name></person-group> (<year>2009</year>) <article-title>Taxonomic study of the genus <italic><tp:taxon-name><tp:taxon-name-part taxon-name-part-type="genus">Oecleopsis</tp:taxon-name-part></tp:taxon-name></italic> Emeljanov, 1971 (<tp:taxon-name><tp:taxon-name-part taxon-name-part-type="order">Hemiptera</tp:taxon-name-part></tp:taxon-name>: <tp:taxon-name><tp:taxon-name-part taxon-name-part-type="infraorder">Fulgoromorpha</tp:taxon-name-part></tp:taxon-name>: <tp:taxon-name><tp:taxon-name-part taxon-name-part-type="family">Cixiidae</tp:taxon-name-part></tp:taxon-name>: <tp:taxon-name><tp:taxon-name-part taxon-name-part-type="tribe">Pentastirini</tp:taxon-name-part></tp:taxon-name>), with descriptions of three new species from China.</article-title> <source>Zootaxa</source> <volume>2172</volume>: <fpage>45</fpage>–<lpage>58</lpage>.</mixed-citation></ref><ref id="B12"><mixed-citation xmlns:xlink="http://www.w3.org/1999/xlink" xlink:type="simple">
          <person-group><name name-style="western"><surname>Tsaur</surname><given-names>SC</given-names></name><name name-style="western"><surname>Hsu</surname><given-names>TC</given-names></name><name name-style="western"><surname>Van Stalle</surname><given-names>J</given-names></name></person-group> (<year>1988</year>) <article-title><tp:taxon-name><tp:taxon-name-part taxon-name-part-type="family">Cixiidae</tp:taxon-name-part></tp:taxon-name> of Taiwan, Part I. <tp:taxon-name><tp:taxon-name-part taxon-name-part-type="tribe">Pentastirini</tp:taxon-name-part></tp:taxon-name>.</article-title> <source>Journal of Taiwan Museum</source> <volume>41</volume>(<issue>1</issue>): <fpage>35</fpage>–<lpage>74</lpage>.</mixed-citation></ref></ref-list></tp:taxon-treatment>
