# Supplementary material for: Two new species of genus Oecleopsis Emeljanov from China, with descriptions of female genitalia of five species (Hemiptera, Fulgoromorpha, Cixiidae)
Source: Zookeys. 2018 Jun 19;(768):1–17. doi: 10.3897/zookeys.768.24796 (PMC6019473; doi:10.3897/zookeys.768.24796)
Supplement: XML Treatment for Oecleopsis laminatus [file zookeys.768.24796-treatment2.xml]

<!DOCTYPE tp:taxon-treatment
  PUBLIC "-//TaxonX//DTD Taxonomic Treatment Publishing DTD v0 20100105//EN" "tax-treatment-NSO.dtd">
<tp:taxon-treatment xmlns:tp="http://www.plazi.org/taxpub"><tp:treatment-meta><kwd-group><label>Taxon classification</label><kwd><named-content xmlns:xlink="http://www.w3.org/1999/xlink" content-type="kingdom">Animalia</named-content></kwd><kwd><named-content xmlns:xlink="http://www.w3.org/1999/xlink" content-type="order">Hemiptera</named-content></kwd><kwd><named-content xmlns:xlink="http://www.w3.org/1999/xlink" content-type="family">Cixiidae</named-content></kwd></kwd-group><mixed-citation publication-type="journal"><person-group><name><surname>Zhi</surname><given-names>Yan</given-names></name><name><surname>Yang</surname><given-names>Lin</given-names></name><name><surname>Zhang</surname><given-names>Pei</given-names></name><name><surname>Chen</surname><given-names>Xiang-Sheng</given-names></name></person-group><article-title>Two new species of genus <italic><tp:taxon-name><tp:taxon-name-part taxon-name-part-type="genus" reg="Oecleopsis">Oecleopsis</tp:taxon-name-part></tp:taxon-name></italic> Emeljanov from China, with descriptions of female genitalia of five species (<tp:taxon-name><tp:taxon-name-part taxon-name-part-type="order">Hemiptera</tp:taxon-name-part></tp:taxon-name>, <tp:taxon-name><tp:taxon-name-part taxon-name-part-type="infraorder">Fulgoromorpha</tp:taxon-name-part></tp:taxon-name>, <tp:taxon-name><tp:taxon-name-part taxon-name-part-type="family">Cixiidae</tp:taxon-name-part></tp:taxon-name>)</article-title><source>Zookeys</source><day>19</day><month>6</month><year>2018</year><volume>2018</volume><issue>768</issue><fpage>1</fpage><lpage>17</lpage><pub-id pub-id-type="doi">10.3897/zookeys.768.24796</pub-id></mixed-citation></tp:treatment-meta><tp:nomenclature><tp:taxon-name>
            <tp:taxon-name-part taxon-name-part-type="genus" reg="Oecleopsis">Oecleopsis</tp:taxon-name-part>
            <tp:taxon-name-part taxon-name-part-type="species" reg="laminatus">laminatus</tp:taxon-name-part>
            <object-id xmlns:xlink="http://www.w3.org/1999/xlink" content-type="zoobank" xlink:type="simple">http://zoobank.org/D59DDB8B-7041-46DD-A5A5-E197C5B049FA</object-id>
          </tp:taxon-name><tp:taxon-authority>Zhi &amp; Chen</tp:taxon-authority><tp:taxon-status xmlns:xlink="http://www.w3.org/1999/xlink" xlink:type="simple">sp. n.</tp:taxon-status><xref ref-type="fig" rid="F1">Figs 1–2</xref><xref ref-type="fig" rid="F2">, 7–20</xref><xref ref-type="fig" rid="F5">, 49–52</xref></tp:nomenclature><tp:treatment-sec sec-type="type material" id="SECID0EKFAG"><title>Type material.</title><p>Holotype: ♂, <bold>China</bold>: Yunnan Province, Jingdong County, Taizhong Town (<named-content xmlns:xlink="http://www.w3.org/1999/xlink" content-type="dwc:verbatimCoordinates" xlink:type="simple"><named-content content-type="geo-json" specific-use="{&#34;type&#34;:&#34;Point&#34;,&#34;coordinates&#34;:[100.933333,24.500000]}" id="NCID0EVFAG" xlink:type="simple">24°30'N, 100°56'E</named-content></named-content>), 18 August 2009, Bin Zhang; paratypes: 1♂, 2♀♀, same data as holotype; 1♀, Yunnan Province, Jingdong County, Dajie Town, 22 August 2009, Bin Zhang; 3♂♂, 2♀♀, Yunnan Province, Lanping County, Lajin Town, 4 August 2012, Yong-Gang Xiao.</p></tp:treatment-sec><tp:treatment-sec sec-type="description" id="SECID0E1FAG"><title>Description.</title><p>Body length: male 6.7–7.7mm (<italic>N</italic> = 5), female 7.0–9.0mm (<italic>N</italic> = 5).</p><p>
            <italic>Coloration.</italic> General color mid brown (Figs <xref ref-type="fig" rid="F1">1–2</xref>, <xref ref-type="fig" rid="F2">7–10</xref>). Eyes mid brown, ocelli yellowish brown. Vertex blackish brown. Face yellowish to blackish brown, carinae lighter; rostrum blackish brown. Pronotum mid to blackish brown with carinae yellowish or light brown; mesonotum mid to blackish brown, sometimes area between lateral carinae lighter. Forewing semi-translucent, light brown, stigma yellowish or mid brown. Hind tibiae and abdominal sternites mid brown.</p><fig id="F1" position="float" orientation="portrait"><label>Figures 1–6.</label><caption><p>
                <italic><tp:taxon-name><tp:taxon-name-part taxon-name-part-type="genus" reg="Oecleopsis">Oecleopsis</tp:taxon-name-part></tp:taxon-name></italic> species (male). <bold>1–2</bold> <italic><tp:taxon-name><tp:taxon-name-part taxon-name-part-type="genus" reg="Oecleopsis">O.</tp:taxon-name-part> <tp:taxon-name-part taxon-name-part-type="species" reg="laminatus">laminatus</tp:taxon-name-part></tp:taxon-name></italic> sp. n. <bold>1</bold> dorsal view <bold>2</bold> lateral view <bold>3–4</bold> <italic><tp:taxon-name><tp:taxon-name-part taxon-name-part-type="genus" reg="Oecleopsis">O.</tp:taxon-name-part> <tp:taxon-name-part taxon-name-part-type="species" reg="productus">productus</tp:taxon-name-part></tp:taxon-name></italic> sp. n. <bold>3</bold> dorsal view <bold>4</bold> lateral view <bold>5–6</bold> <italic><tp:taxon-name><tp:taxon-name-part taxon-name-part-type="genus" reg="Oecleopsis">O.</tp:taxon-name-part> <tp:taxon-name-part taxon-name-part-type="species" reg="yoshikawai">yoshikawai</tp:taxon-name-part></tp:taxon-name></italic> <bold>5</bold> dorsal view <bold>6</bold> lateral view.</p></caption><graphic xmlns:xlink="http://www.w3.org/1999/xlink" xlink:href="zookeys-768-001-g001.jpg" position="float" orientation="portrait" xlink:type="simple" id="oo_210721.jpg"/></fig><p>
            <italic>Head and thorax</italic>. Vertex (Fig. <xref ref-type="fig" rid="F2">7</xref>) narrow, 4.3 times longer than wide; Frons (Fig. <xref ref-type="fig" rid="F2">8</xref>) 1.3 times as long as wide. Forewing (Fig. <xref ref-type="fig" rid="F2">11</xref>) 3.0 times longer than wide, with 11 apical and 6 subapical cells; fork Sc+RP distal to fork CuA1+CuA2; RP 3 branches, MA 3 branches, MP 2 branches. Hind tibia with 3–4 lateral spines; chaetotaxy of hind tarsi: 7/5.</p><fig id="F2" position="float" orientation="portrait"><label>Figures 7–20.</label><caption><p>
                <italic><tp:taxon-name><tp:taxon-name-part taxon-name-part-type="genus" reg="Oecleopsis">Oecleopsis</tp:taxon-name-part> <tp:taxon-name-part taxon-name-part-type="species" reg="laminatus">laminatus</tp:taxon-name-part></tp:taxon-name></italic> sp. n., male <bold>7</bold> Head and thorax, dorsal view <bold>8</bold> Face, ventral view <bold>9–10</bold> Head <bold>11</bold> Forewing <bold>12</bold> Genitalia, lateral view <bold>13</bold> Pygofer and genital styles, ventral view <bold>14–15</bold> Anal segment <bold>14</bold> dorsal view <bold>15</bold> right lateral view <bold>16</bold> Genital styles, inner lateral view <bold>17</bold> Aedeagus, right side <bold>18</bold> Aedeagus, left side <bold>19</bold> Aedeagus, dorsal view <bold>20</bold> Aedeagus, ventral view. Scale bars: 0.5 mm (<bold>7–10, 12–20</bold>); 1.0 mm (<bold>11</bold>).</p></caption><graphic xmlns:xlink="http://www.w3.org/1999/xlink" xlink:href="zookeys-768-001-g002.jpg" position="float" orientation="portrait" xlink:type="simple" id="oo_210722.jpg"/></fig><p>
            <italic>Male genitalia</italic>. Pygofer (Figs <xref ref-type="fig" rid="F2">12–13</xref>) dorsal margin concave and U-shaped ventrally, widened towards apex; in lateral view, lateral lobes triangularly extended caudally. Medioventral process triangular ventrally. Anal segment (Figs <xref ref-type="fig" rid="F2">12</xref>, <xref ref-type="fig" rid="F2">14–15</xref>) tubular, asymmetrical, widened towards apex in left side view; in right side view, left ventral margin convex and right ventral margin excavated near apex; 1.9 times longer than wide in dorsal view; anal style fingerlike, beyond anal segment. Genital styles illustrated in Fig. <xref ref-type="fig" rid="F2">16</xref>. Aedeagus (Figs <xref ref-type="fig" rid="F2">17–20</xref>) in total with four processes. Spinose process on right side near apex of periandrium long, directed right side, more than 1/2 length of periandrium. Flagellum terminating into a bifurcate process, asymmetrical; left side near apex of flagellum with a large laminal process, apex transversal and directed left side.</p><p>
            <italic>Female genitalia</italic>. Genitalia as shown in Fig. <xref ref-type="fig" rid="F5">49</xref> ventrally. Anal tube (Fig. <xref ref-type="fig" rid="F5">50</xref>) 1.8 times longer than wide in dorsal view. Posterior vagina (Figs <xref ref-type="fig" rid="F5">51–52</xref>) elongate, with a long longitudinal sclerite dorsally, large. In ventral view, left side with a long longitudinal sclerite; right side with a rhombic sclerite basally, which with a process, the process directed left-ventrally and longer than shown in the figure, terminal area with a triangular sclerite.</p></tp:treatment-sec><tp:treatment-sec sec-type="distribution" id="SECID0EHMAG"><title>Distribution.</title><p>China (Yunnan).</p></tp:treatment-sec><tp:treatment-sec sec-type="etymology" id="SECID0EMMAG"><title>Etymology.</title><p>The specific name is derived from the Latin word “<italic><tp:taxon-name><tp:taxon-name-part taxon-name-part-type="genus" reg="Oecleopsis"/><tp:taxon-name-part taxon-name-part-type="species" reg="laminatus">laminatus</tp:taxon-name-part></tp:taxon-name></italic>”, referring to the left side of flagellum with a large laminal process.</p></tp:treatment-sec><tp:treatment-sec sec-type="remarks" id="SECID0E3MAG"><title>Remarks.</title><p>Male genitalia of <italic><tp:taxon-name><tp:taxon-name-part taxon-name-part-type="genus" reg="Oecleopsis">O.</tp:taxon-name-part> <tp:taxon-name-part taxon-name-part-type="species" reg="laminatus">laminatus</tp:taxon-name-part></tp:taxon-name></italic> sp. n. is similar to <italic><tp:taxon-name><tp:taxon-name-part taxon-name-part-type="genus" reg="Oecleopsis">O.</tp:taxon-name-part> <tp:taxon-name-part taxon-name-part-type="species" reg="bifidus">bifidus</tp:taxon-name-part></tp:taxon-name></italic>, but differs in: (1) left side near apex of flagellum with a laminal process, apex transversal and directed left side (in <italic><tp:taxon-name><tp:taxon-name-part taxon-name-part-type="genus" reg="Oecleopsis">O.</tp:taxon-name-part> <tp:taxon-name-part taxon-name-part-type="species" reg="bifidus">bifidus</tp:taxon-name-part></tp:taxon-name></italic>, with a spinose process, apex pointed, curved right-dorsally); (2) process on right side of periandrium directed right side (directed left side slightly in <italic><tp:taxon-name><tp:taxon-name-part taxon-name-part-type="genus" reg="Oecleopsis">O.</tp:taxon-name-part> <tp:taxon-name-part taxon-name-part-type="species" reg="bifidus">bifidus</tp:taxon-name-part></tp:taxon-name></italic>); (3) left ramus of bifurcate process longer than right one (in <italic><tp:taxon-name><tp:taxon-name-part taxon-name-part-type="genus" reg="Oecleopsis">O.</tp:taxon-name-part> <tp:taxon-name-part taxon-name-part-type="species" reg="bifidus">bifidus</tp:taxon-name-part></tp:taxon-name></italic>, left ramus of bifurcate process shorter than right one); (4) vertex rather narrow, about 4.3 times longer than wide (in <italic><tp:taxon-name><tp:taxon-name-part taxon-name-part-type="genus" reg="Oecleopsis">O.</tp:taxon-name-part> <tp:taxon-name-part taxon-name-part-type="species" reg="bifidus">bifidus</tp:taxon-name-part></tp:taxon-name></italic>, about 1.6 times).</p><p>Female genitalia of <italic><tp:taxon-name><tp:taxon-name-part taxon-name-part-type="genus" reg="Oecleopsis">O.</tp:taxon-name-part> <tp:taxon-name-part taxon-name-part-type="species" reg="laminatus">laminatus</tp:taxon-name-part></tp:taxon-name></italic> sp. n. is similar to <italic><tp:taxon-name><tp:taxon-name-part taxon-name-part-type="genus" reg="Oecleopsis">O.</tp:taxon-name-part> <tp:taxon-name-part taxon-name-part-type="species" reg="mori">mori</tp:taxon-name-part></tp:taxon-name></italic>, but differs in: (1) terminal area on right side of posterior vagina with a triangular sclerite in <italic><tp:taxon-name><tp:taxon-name-part taxon-name-part-type="genus" reg="Oecleopsis">O.</tp:taxon-name-part> <tp:taxon-name-part taxon-name-part-type="species" reg="laminatus">laminatus</tp:taxon-name-part></tp:taxon-name></italic> (the sclerite long and narrow, curved, towards the right in <italic><tp:taxon-name><tp:taxon-name-part taxon-name-part-type="genus" reg="Oecleopsis">O.</tp:taxon-name-part> <tp:taxon-name-part taxon-name-part-type="species" reg="mori">mori</tp:taxon-name-part></tp:taxon-name></italic>); (2) left side of posterior vagina with a straight sclerite ventrally in <italic><tp:taxon-name><tp:taxon-name-part taxon-name-part-type="genus" reg="Oecleopsis">O.</tp:taxon-name-part> <tp:taxon-name-part taxon-name-part-type="species" reg="laminatus">laminatus</tp:taxon-name-part></tp:taxon-name></italic> (the sclerite in the same position much longer and curved, towards the right in <italic><tp:taxon-name><tp:taxon-name-part taxon-name-part-type="genus" reg="Oecleopsis">O.</tp:taxon-name-part> <tp:taxon-name-part taxon-name-part-type="species" reg="mori">mori</tp:taxon-name-part></tp:taxon-name></italic>).</p></tp:treatment-sec><tp:treatment-sec><!--Section generated to contain objects referenced in tp:taxon-treatment.--><fig id="F5" position="float" orientation="portrait"><label>Figures 49–68.</label><caption><p>Female genitalia of <italic><tp:taxon-name><tp:taxon-name-part taxon-name-part-type="genus" reg="Oecleopsis">Oecleopsis</tp:taxon-name-part></tp:taxon-name></italic> species. <bold>49–52</bold> <italic><tp:taxon-name><tp:taxon-name-part taxon-name-part-type="genus" reg="Oecleopsis">O.</tp:taxon-name-part> <tp:taxon-name-part taxon-name-part-type="species" reg="laminatus">laminatus</tp:taxon-name-part></tp:taxon-name></italic> sp. n. <bold>53–56</bold> <italic><tp:taxon-name><tp:taxon-name-part taxon-name-part-type="genus" reg="Oecleopsis">O.</tp:taxon-name-part> <tp:taxon-name-part taxon-name-part-type="species" reg="mori">mori</tp:taxon-name-part></tp:taxon-name></italic> <bold>57–60</bold> <italic><tp:taxon-name><tp:taxon-name-part taxon-name-part-type="genus" reg="Oecleopsis">O.</tp:taxon-name-part> <tp:taxon-name-part taxon-name-part-type="species" reg="productus">productus</tp:taxon-name-part></tp:taxon-name></italic> sp. n. <bold>61–64</bold> <italic><tp:taxon-name><tp:taxon-name-part taxon-name-part-type="genus" reg="Oecleopsis">O.</tp:taxon-name-part> <tp:taxon-name-part taxon-name-part-type="species" reg="sinicus">sinicus</tp:taxon-name-part></tp:taxon-name></italic> <bold>65–68</bold> <italic><tp:taxon-name><tp:taxon-name-part taxon-name-part-type="genus" reg="Oecleopsis">O.</tp:taxon-name-part> <tp:taxon-name-part taxon-name-part-type="species" reg="yoshikawai">yoshikawai</tp:taxon-name-part></tp:taxon-name></italic> <bold>49, 53, 57, 61, 65</bold> Genitalia, ventral view <bold>50, 54, 58, 62, 66</bold> Anal segment, dorsal view <bold>51–52, 55–56, 59–60, 63–64, 67–68</bold> Posterior vagina, ventral view. Scale bars: 0.5 mm.</p></caption><graphic xmlns:xlink="http://www.w3.org/1999/xlink" xlink:href="zookeys-768-001-g005.jpg" position="float" orientation="portrait" xlink:type="simple" id="oo_210725.jpg"/></fig></tp:treatment-sec></tp:taxon-treatment>
