# Supplementary material for: Two new species of genus Oecleopsis Emeljanov from China, with descriptions of female genitalia of five species (Hemiptera, Fulgoromorpha, Cixiidae)
Source: Zookeys. 2018 Jun 19;(768):1–17. doi: 10.3897/zookeys.768.24796 (PMC6019473; doi:10.3897/zookeys.768.24796)
Supplement: XML Treatment for Oecleopsis productus [file zookeys.768.24796-treatment4.xml]

<!DOCTYPE tp:taxon-treatment
  PUBLIC "-//TaxonX//DTD Taxonomic Treatment Publishing DTD v0 20100105//EN" "tax-treatment-NSO.dtd">
<tp:taxon-treatment xmlns:tp="http://www.plazi.org/taxpub"><tp:treatment-meta><kwd-group><label>Taxon classification</label><kwd><named-content xmlns:xlink="http://www.w3.org/1999/xlink" content-type="kingdom">Animalia</named-content></kwd><kwd><named-content xmlns:xlink="http://www.w3.org/1999/xlink" content-type="order">Hemiptera</named-content></kwd><kwd><named-content xmlns:xlink="http://www.w3.org/1999/xlink" content-type="family">Cixiidae</named-content></kwd></kwd-group><mixed-citation publication-type="journal"><person-group><name><surname>Zhi</surname><given-names>Yan</given-names></name><name><surname>Yang</surname><given-names>Lin</given-names></name><name><surname>Zhang</surname><given-names>Pei</given-names></name><name><surname>Chen</surname><given-names>Xiang-Sheng</given-names></name></person-group><article-title>Two new species of genus <italic><tp:taxon-name><tp:taxon-name-part taxon-name-part-type="genus" reg="Oecleopsis">Oecleopsis</tp:taxon-name-part></tp:taxon-name></italic> Emeljanov from China, with descriptions of female genitalia of five species (<tp:taxon-name><tp:taxon-name-part taxon-name-part-type="order">Hemiptera</tp:taxon-name-part></tp:taxon-name>, <tp:taxon-name><tp:taxon-name-part taxon-name-part-type="infraorder">Fulgoromorpha</tp:taxon-name-part></tp:taxon-name>, <tp:taxon-name><tp:taxon-name-part taxon-name-part-type="family">Cixiidae</tp:taxon-name-part></tp:taxon-name>)</article-title><source>Zookeys</source><day>19</day><month>6</month><year>2018</year><volume>2018</volume><issue>768</issue><fpage>1</fpage><lpage>17</lpage><pub-id pub-id-type="doi">10.3897/zookeys.768.24796</pub-id></mixed-citation></tp:treatment-meta><tp:nomenclature><tp:taxon-name>
            <tp:taxon-name-part taxon-name-part-type="genus" reg="Oecleopsis">Oecleopsis</tp:taxon-name-part>
            <tp:taxon-name-part taxon-name-part-type="species" reg="productus">productus</tp:taxon-name-part>
            <object-id xmlns:xlink="http://www.w3.org/1999/xlink" content-type="zoobank" xlink:type="simple">http://zoobank.org/AD015429-772E-4B7F-809D-5CD8CBE35EF9</object-id>
          </tp:taxon-name><tp:taxon-authority>Zhi &amp; Chen</tp:taxon-authority><tp:taxon-status xmlns:xlink="http://www.w3.org/1999/xlink" xlink:type="simple">sp. n.</tp:taxon-status><xref ref-type="fig" rid="F1">Figs 3–4</xref><xref ref-type="fig" rid="F3">, 21–34</xref><xref ref-type="fig" rid="F5">, 57–60</xref></tp:nomenclature><tp:treatment-sec sec-type="type material" id="SECID0EUWAG"><title>Type material.</title><p>Holotype: ♂, <bold>China</bold>: Yunnan Province, Baoshan, Baihua ridge (<named-content xmlns:xlink="http://www.w3.org/1999/xlink" content-type="dwc:verbatimCoordinates" xlink:type="simple"><named-content content-type="geo-json" specific-use="{&#34;type&#34;:&#34;Point&#34;,&#34;coordinates&#34;:[98.800000,25.283333]}" id="NCID0E6WAG" xlink:type="simple">25°17'N, 98°48'E</named-content></named-content>), 15 June 2011, Jian-Kun Long; paratypes: 1♂, 14♀♀, same data as holotype, 13–15 June 2011; 3♂♂, 1♀, collection area same as holotype, 6 May 2010, Bin Zhang, Yan-Li Zheng; 2♂♂, 1♀, Fugong County, Yunnan Province, 17 May 2011, Bin Zhang, Yan-Li Zheng, Bin Yan.</p></tp:treatment-sec><tp:treatment-sec sec-type="description" id="SECID0EEXAG"><title>Description.</title><p>Body length: male 6.7–6.9mm (<italic>N</italic> = 7), female 6.7–7.8mm (<italic>N</italic> = 16).</p><p>
            <italic>Coloration.</italic> General color blackish brown (Figs <xref ref-type="fig" rid="F1">3–4</xref>, <xref ref-type="fig" rid="F3">21–24</xref>). Eyes mid brown, ocelli light yellow. Vertex blackish brown. Face mid to blackish brown, carinae lighter; rostrum mid to blackish brown. Pronotum mid to blackish brown with carinae lighter; mesonotum mid to blackish brown, area between lateral carinae lighter. Forewing semi-translucent, light brown, stigma mid brown. Hind tibiae and abdominal sternites blackish brown.</p><fig id="F3" position="float" orientation="portrait"><label>Figures 21–34.</label><caption><p>
                <italic><tp:taxon-name><tp:taxon-name-part taxon-name-part-type="genus" reg="Oecleopsis">Oecleopsis</tp:taxon-name-part> <tp:taxon-name-part taxon-name-part-type="species" reg="productus">productus</tp:taxon-name-part></tp:taxon-name></italic> sp. n., male <bold>21</bold> Head and thorax, dorsal view <bold>22</bold> Face, ventral view <bold>23–24</bold> Head <bold>25</bold> Forewing <bold>26</bold> Genitalia, lateral view <bold>27</bold> Pygofer and genital styles, ventral view <bold>28–29</bold> Anal segment <bold>28</bold> dorsal view <bold>29</bold> right lateral view <bold>30</bold> Genital styles, inner lateral view <bold>31</bold> Aedeagus, right side <bold>32</bold> Aedeagus, left side <bold>33</bold> Aedeagus, dorsal view <bold>34</bold> Aedeagus, ventral view. Scale bars: 0.5 mm (<bold>21–24, 26–34</bold>); 1.0 mm (<bold>25</bold>).</p></caption><graphic xmlns:xlink="http://www.w3.org/1999/xlink" xlink:href="zookeys-768-001-g003.jpg" position="float" orientation="portrait" xlink:type="simple" id="oo_210723.jpg"/></fig><p>
            <italic>Head and thorax</italic>. Vertex (Fig. <xref ref-type="fig" rid="F3">21</xref>) narrow, 3.5 times longer than wide; frons (Fig. <xref ref-type="fig" rid="F3">22</xref>) 1.7 times as long as wide. Forewing (Fig. <xref ref-type="fig" rid="F3">25</xref>) 3.0 times longer than wide, with 12 apical and 6 subapical cells; fork Sc+RP distal to fork CuA1+CuA2; RP 4 branches, MA 3 branches, MP 2 branches. Hind tibia with 4 lateral spines; chaetotaxy of hind tarsi: 7/5.</p><p>
            <italic>Male genitalia</italic>. Pygofer (Figs <xref ref-type="fig" rid="F3">26–27</xref>), dorsal margin concave and U-shaped ventrally, widened towards apex; in lateral view, lateral lobes triangularly extended caudally. Medioventral process narrowly triangular ventrally. Anal segment (Figs <xref ref-type="fig" rid="F3">26</xref>, <xref ref-type="fig" rid="F3">28–29</xref>) tubular, asymmetrical, widened towards apex in left side view; in right side view, left ventral margin convex and right ventral margin excavated near apex; 1.8 times longer than wide in dorsal view; anal style fingerlike, beyond anal segment. Genital styles illustrated in Fig. <xref ref-type="fig" rid="F3">30</xref>. Aedeagus (Figs <xref ref-type="fig" rid="F3">31–34</xref>) in total with five processes. Spinose process on right side near apex of periandrium long, directed right-dorsocephalically, more than 1/2 of periandrium in length; left side near apex of periandrium with a short reversed spinose process, curving slightly, directed dorsocaudally. Flagellum tapering, apex curved in a semi-circle; a long spinose process arising from dorsal margin, reaching to basal margin of periandrium, curving right side, directed ventrocephalically; left side with a short triangular process, directed ventrocephalically.</p><p>
            <italic>Female genitalia</italic>. Genitalia as shown in Fig. <xref ref-type="fig" rid="F5">57</xref> ventrally. Anal tube (Fig. <xref ref-type="fig" rid="F5">58</xref>) 1.9 times longer than wide in dorsal view. Posterior vagina (Figs <xref ref-type="fig" rid="F5">59–60</xref>) elongate, with a long longitudinal sclerite dorsally, large. In ventral view, left side with a long longitudinal sclerite, semi-sclerotized, right side with a large median constricted sclerite, which with a process, the process directed left-ventrally and longer than shown in the figure.</p></tp:treatment-sec><tp:treatment-sec sec-type="distribution" id="SECID0EK2AG"><title>Distribution.</title><p>China (Yunnan).</p></tp:treatment-sec><tp:treatment-sec sec-type="etymology" id="SECID0EP2AG"><title>Etymology.</title><p>The specific name is derived from the Latin <italic><tp:taxon-name><tp:taxon-name-part taxon-name-part-type="genus" reg="Oecleopsis"/><tp:taxon-name-part taxon-name-part-type="species" reg="productus">productus</tp:taxon-name-part></tp:taxon-name></italic>, referring to the dorsal margin of flagellum with a long process.</p></tp:treatment-sec><tp:treatment-sec sec-type="remarks" id="SECID0E62AG"><title>Remarks.</title><p>Male genitalia of <italic><tp:taxon-name><tp:taxon-name-part taxon-name-part-type="genus" reg="Oecleopsis">O.</tp:taxon-name-part> <tp:taxon-name-part taxon-name-part-type="species" reg="productus">productus</tp:taxon-name-part></tp:taxon-name></italic> sp. n. is similar to <italic><tp:taxon-name><tp:taxon-name-part taxon-name-part-type="genus" reg="Oecleopsis">O.</tp:taxon-name-part> <tp:taxon-name-part taxon-name-part-type="species" reg="articara">articara</tp:taxon-name-part></tp:taxon-name></italic>, but differs in: (1) left side near apex of periandrium with a short process (in <italic><tp:taxon-name><tp:taxon-name-part taxon-name-part-type="genus" reg="Oecleopsis">O.</tp:taxon-name-part> <tp:taxon-name-part taxon-name-part-type="species" reg="articara">articara</tp:taxon-name-part></tp:taxon-name></italic>, left side without process); (2) a very long spinose process arising from dorsal margin of flagellum (dorsal margin of flagellum without process in <italic><tp:taxon-name><tp:taxon-name-part taxon-name-part-type="genus" reg="Oecleopsis">O.</tp:taxon-name-part> <tp:taxon-name-part taxon-name-part-type="species" reg="articara">articara</tp:taxon-name-part></tp:taxon-name></italic>); (3) left side near apex of flagellum with a very short process (in <italic><tp:taxon-name><tp:taxon-name-part taxon-name-part-type="genus" reg="Oecleopsis">O.</tp:taxon-name-part> <tp:taxon-name-part taxon-name-part-type="species" reg="articara">articara</tp:taxon-name-part></tp:taxon-name></italic>, left side near middle of flagellum with a much longer process); 4) forewing with RP 4 branches (in <italic><tp:taxon-name><tp:taxon-name-part taxon-name-part-type="genus" reg="Oecleopsis">O.</tp:taxon-name-part> <tp:taxon-name-part taxon-name-part-type="species" reg="articara">articara</tp:taxon-name-part></tp:taxon-name></italic>, 3 branches).</p><p>Female genitalia of <italic><tp:taxon-name><tp:taxon-name-part taxon-name-part-type="genus" reg="Oecleopsis">O.</tp:taxon-name-part> <tp:taxon-name-part taxon-name-part-type="species" reg="productus">productus</tp:taxon-name-part></tp:taxon-name></italic> sp. n. is similar to <italic><tp:taxon-name><tp:taxon-name-part taxon-name-part-type="genus" reg="Oecleopsis">O.</tp:taxon-name-part> <tp:taxon-name-part taxon-name-part-type="species" reg="yoshikawai">yoshikawai</tp:taxon-name-part></tp:taxon-name></italic>, but differs in: (1) right side of posterior vagina with one sclerite, which constricted medially in ventral view in <italic><tp:taxon-name><tp:taxon-name-part taxon-name-part-type="genus" reg="Oecleopsis">O.</tp:taxon-name-part> <tp:taxon-name-part taxon-name-part-type="species" reg="productus">productus</tp:taxon-name-part></tp:taxon-name></italic> (with two sclerites, terminal irregular sclerite forming three projecting oblong structures in ventral view in <italic><tp:taxon-name><tp:taxon-name-part taxon-name-part-type="genus" reg="Oecleopsis">O.</tp:taxon-name-part> <tp:taxon-name-part taxon-name-part-type="species" reg="yoshikawai">yoshikawai</tp:taxon-name-part></tp:taxon-name></italic>); (2) in ventral view, distal part of the sclerite on left side of posterior vagina not extended and curved to right in <italic><tp:taxon-name><tp:taxon-name-part taxon-name-part-type="genus" reg="Oecleopsis">O.</tp:taxon-name-part> <tp:taxon-name-part taxon-name-part-type="species" reg="productus">productus</tp:taxon-name-part></tp:taxon-name></italic> (extended and curved to right in <italic><tp:taxon-name><tp:taxon-name-part taxon-name-part-type="genus" reg="Oecleopsis">O.</tp:taxon-name-part> <tp:taxon-name-part taxon-name-part-type="species" reg="yoshikawai">yoshikawai</tp:taxon-name-part></tp:taxon-name></italic>).</p></tp:treatment-sec><tp:treatment-sec><!--Section generated to contain objects referenced in tp:taxon-treatment.--><fig id="F1" position="float" orientation="portrait"><label>Figures 1–6.</label><caption><p>
                <italic><tp:taxon-name><tp:taxon-name-part taxon-name-part-type="genus" reg="Oecleopsis">Oecleopsis</tp:taxon-name-part></tp:taxon-name></italic> species (male). <bold>1–2</bold> <italic><tp:taxon-name><tp:taxon-name-part taxon-name-part-type="genus" reg="Oecleopsis">O.</tp:taxon-name-part> <tp:taxon-name-part taxon-name-part-type="species" reg="laminatus">laminatus</tp:taxon-name-part></tp:taxon-name></italic> sp. n. <bold>1</bold> dorsal view <bold>2</bold> lateral view <bold>3–4</bold> <italic><tp:taxon-name><tp:taxon-name-part taxon-name-part-type="genus" reg="Oecleopsis">O.</tp:taxon-name-part> <tp:taxon-name-part taxon-name-part-type="species" reg="productus">productus</tp:taxon-name-part></tp:taxon-name></italic> sp. n. <bold>3</bold> dorsal view <bold>4</bold> lateral view <bold>5–6</bold> <italic><tp:taxon-name><tp:taxon-name-part taxon-name-part-type="genus" reg="Oecleopsis">O.</tp:taxon-name-part> <tp:taxon-name-part taxon-name-part-type="species" reg="yoshikawai">yoshikawai</tp:taxon-name-part></tp:taxon-name></italic> <bold>5</bold> dorsal view <bold>6</bold> lateral view.</p></caption><graphic xmlns:xlink="http://www.w3.org/1999/xlink" xlink:href="zookeys-768-001-g001.jpg" position="float" orientation="portrait" xlink:type="simple" id="oo_210721.jpg"/></fig><fig id="F5" position="float" orientation="portrait"><label>Figures 49–68.</label><caption><p>Female genitalia of <italic><tp:taxon-name><tp:taxon-name-part taxon-name-part-type="genus" reg="Oecleopsis">Oecleopsis</tp:taxon-name-part></tp:taxon-name></italic> species. <bold>49–52</bold> <italic><tp:taxon-name><tp:taxon-name-part taxon-name-part-type="genus" reg="Oecleopsis">O.</tp:taxon-name-part> <tp:taxon-name-part taxon-name-part-type="species" reg="laminatus">laminatus</tp:taxon-name-part></tp:taxon-name></italic> sp. n. <bold>53–56</bold> <italic><tp:taxon-name><tp:taxon-name-part taxon-name-part-type="genus" reg="Oecleopsis">O.</tp:taxon-name-part> <tp:taxon-name-part taxon-name-part-type="species" reg="mori">mori</tp:taxon-name-part></tp:taxon-name></italic> <bold>57–60</bold> <italic><tp:taxon-name><tp:taxon-name-part taxon-name-part-type="genus" reg="Oecleopsis">O.</tp:taxon-name-part> <tp:taxon-name-part taxon-name-part-type="species" reg="productus">productus</tp:taxon-name-part></tp:taxon-name></italic> sp. n. <bold>61–64</bold> <italic><tp:taxon-name><tp:taxon-name-part taxon-name-part-type="genus" reg="Oecleopsis">O.</tp:taxon-name-part> <tp:taxon-name-part taxon-name-part-type="species" reg="sinicus">sinicus</tp:taxon-name-part></tp:taxon-name></italic> <bold>65–68</bold> <italic><tp:taxon-name><tp:taxon-name-part taxon-name-part-type="genus" reg="Oecleopsis">O.</tp:taxon-name-part> <tp:taxon-name-part taxon-name-part-type="species" reg="yoshikawai">yoshikawai</tp:taxon-name-part></tp:taxon-name></italic> <bold>49, 53, 57, 61, 65</bold> Genitalia, ventral view <bold>50, 54, 58, 62, 66</bold> Anal segment, dorsal view <bold>51–52, 55–56, 59–60, 63–64, 67–68</bold> Posterior vagina, ventral view. Scale bars: 0.5 mm.</p></caption><graphic xmlns:xlink="http://www.w3.org/1999/xlink" xlink:href="zookeys-768-001-g005.jpg" position="float" orientation="portrait" xlink:type="simple" id="oo_210725.jpg"/></fig></tp:treatment-sec></tp:taxon-treatment>
