# Supplementary material for: Two new species of genus Oecleopsis Emeljanov from China, with descriptions of female genitalia of five species (Hemiptera, Fulgoromorpha, Cixiidae)
Source: Zookeys. 2018 Jun 19;(768):1–17. doi: 10.3897/zookeys.768.24796 (PMC6019473; doi:10.3897/zookeys.768.24796)
Supplement: XML Treatment for Oecleopsis sinicus [file zookeys.768.24796-treatment5.xml]

<!DOCTYPE tp:taxon-treatment
  PUBLIC "-//TaxonX//DTD Taxonomic Treatment Publishing DTD v0 20100105//EN" "tax-treatment-NSO.dtd">
<tp:taxon-treatment xmlns:tp="http://www.plazi.org/taxpub"><tp:treatment-meta><kwd-group><label>Taxon classification</label><kwd><named-content xmlns:xlink="http://www.w3.org/1999/xlink" content-type="kingdom">Animalia</named-content></kwd><kwd><named-content xmlns:xlink="http://www.w3.org/1999/xlink" content-type="order">Hemiptera</named-content></kwd><kwd><named-content xmlns:xlink="http://www.w3.org/1999/xlink" content-type="family">Cixiidae</named-content></kwd></kwd-group><mixed-citation publication-type="journal"><person-group><name><surname>Zhi</surname><given-names>Yan</given-names></name><name><surname>Yang</surname><given-names>Lin</given-names></name><name><surname>Zhang</surname><given-names>Pei</given-names></name><name><surname>Chen</surname><given-names>Xiang-Sheng</given-names></name></person-group><article-title>Two new species of genus <italic><tp:taxon-name><tp:taxon-name-part taxon-name-part-type="genus" reg="Oecleopsis">Oecleopsis</tp:taxon-name-part></tp:taxon-name></italic> Emeljanov from China, with descriptions of female genitalia of five species (<tp:taxon-name><tp:taxon-name-part taxon-name-part-type="order">Hemiptera</tp:taxon-name-part></tp:taxon-name>, <tp:taxon-name><tp:taxon-name-part taxon-name-part-type="infraorder">Fulgoromorpha</tp:taxon-name-part></tp:taxon-name>, <tp:taxon-name><tp:taxon-name-part taxon-name-part-type="family">Cixiidae</tp:taxon-name-part></tp:taxon-name>)</article-title><source>Zookeys</source><day>19</day><month>6</month><year>2018</year><volume>2018</volume><issue>768</issue><fpage>1</fpage><lpage>17</lpage><pub-id pub-id-type="doi">10.3897/zookeys.768.24796</pub-id></mixed-citation></tp:treatment-meta><tp:nomenclature><tp:taxon-name>
            <tp:taxon-name-part taxon-name-part-type="genus" reg="Oecleopsis">Oecleopsis</tp:taxon-name-part>
            <tp:taxon-name-part taxon-name-part-type="species" reg="sinicus">sinicus</tp:taxon-name-part>
          </tp:taxon-name><tp:taxon-authority>(Jacobi, 1944)</tp:taxon-authority><xref ref-type="fig" rid="F5">Figs 61–64</xref><xref ref-type="fig" rid="F6">, 69</xref><tp:nomenclature-citation-list><tp:nomenclature-citation><tp:taxon-name>
                <tp:taxon-name-part taxon-name-part-type="genus" reg="Mnemosyne">Mnemosyne</tp:taxon-name-part> <tp:taxon-name-part taxon-name-part-type="species" reg="sinica">sinica</tp:taxon-name-part></tp:taxon-name><comment>Jacobi, 1944: 12.</comment></tp:nomenclature-citation><tp:nomenclature-citation><tp:taxon-name>
                <tp:taxon-name-part taxon-name-part-type="genus" reg="Oliarus">Oliarus</tp:taxon-name-part> <tp:taxon-name-part taxon-name-part-type="species" reg="sinicus">sinicus</tp:taxon-name-part></tp:taxon-name><comment>(Jacobi, 1944): <xref ref-type="bibr" rid="B13">Van Stalle 1988</xref>: 46.</comment></tp:nomenclature-citation><tp:nomenclature-citation><tp:taxon-name>
                <tp:taxon-name-part taxon-name-part-type="genus" reg="Oliarus">Oliarus</tp:taxon-name-part> <tp:taxon-name-part taxon-name-part-type="species" reg="cucullatus">cucullatus</tp:taxon-name-part></tp:taxon-name><comment>Noualhier, 1896: 255; <xref ref-type="bibr" rid="B6">Fennah 1956</xref>: 453, fig. 3(G–H) (misidentification); <xref ref-type="bibr" rid="B4">Chou et al. 1985</xref>: 23, fig. 20 (misidentification).</comment></tp:nomenclature-citation><tp:nomenclature-citation><tp:taxon-name>
                <tp:taxon-name-part taxon-name-part-type="genus" reg="Oecleopsis">Oecleopsis</tp:taxon-name-part> <tp:taxon-name-part taxon-name-part-type="species" reg="sinicus">sinicus</tp:taxon-name-part></tp:taxon-name><comment>(Jacobi, 1944), <xref ref-type="bibr" rid="B14">Van Stalle 1991</xref>: 23, figs 92–100; <xref ref-type="bibr" rid="B7">Guo et al. 2009</xref>, 51, figs 1–6.</comment></tp:nomenclature-citation></tp:nomenclature-citation-list></tp:nomenclature><tp:treatment-sec sec-type="material" id="SECID0E6DBG"><title>Material examined.</title><p>
            <bold>China</bold>: 3♂♂, 2♀♀, Shanxi Province, Lishan National Nature Reserve (1300–2200m), 12–15 July 2012, Xiao-Hui Hou; 2♂♂, Anhui province, Huangshan city, Tangkou town (500m), 20 May 2008, Zheng-Guang Zhang; 9♂♂, 4♀♀, Fujian province, Shanghang county, Natural Reserve of Meihua Mountain, Gutian town, 17 August 2009, Pei Zhang, Jun-Qiang Ni; 3♂♂, 5♀♀, Henan province, Jiyuan City, Wangwu Mountain, 22 August 2009, Yu-Jian Li; 2♂♂, Sichuan province, Yaan city, Zhougong Mountain, 15–18 July 2010, Pei Zhang; 1♂, Sichuan Province, Tianquan County, Labahe, 25 July 2012, Zhi Hua Fan; 21♂♂, 15♀♀, Sichuan Province, Mianyang City, Anzhou District, Chaping, 19–22 July 2010, Pei Zhang, Yan-Li Zheng, Ke-Bin Li, Zhi-Min Chang; 5♂♂, 2♀♀, Sichuan Province, Mianyang City, Wanglang National Nature Reserve, Changbaigou (2587m), 25 July 2016, Meng-Shu Dong; 17♂♂, 6♀♀, Guizhou province, Wangmo county, Fuxing Town, 9 August 2012, Wei-Chen Yang; 7♂♂, 13♀♀, Guizhou province, Wangmo county, Dayi Town, 15–16 July 2016, Liang-Jing Yang, Yong-Shun Ding; 14♂♂, 3♀♀, Guizhou province, Wangmo county, Dayi Town, 25–26 June 2013, Jian-Kun Long, Ji-Chun Xing, Hai-Yan Sun; 11♂♂, 4♀♀, Guizhou province, Maolan county, Banzhai Town, 5–6 July 2010, Xiao-Hui Hou, Pei Zhang; 4♂♂, 1♀, Guizhou province, Bijie City, Bazhai Town, Jinyin mountain, 7 July 1977, collector unknown; 11♂♂, 14♀♀, Guizhou Province, Weining County, Caohai National Natural Reserve, 1–6 August 2017, Ying-Jian Wang, Liang-Jing Yang, Nian Gong, Guan-Fu Ma; 1♂, Guizhou province, Rongjiang county, Pingyang Town, Xiaodanjiang, 9 July 2011, Jian-Kun Long; 1♂, 1♀, Guizhou province, Luodian county, Moyang Town, 10 May 2013, Zhi-Hua Fan.</p></tp:treatment-sec><tp:treatment-sec sec-type="description" id="SECID0EHEBG"><title>Supplementary description.</title><p>
            <italic>Female genitalia</italic>. Genitalia as shown in Fig. <xref ref-type="fig" rid="F5">61</xref> ventrally. Anal tube (Fig. <xref ref-type="fig" rid="F5">62</xref>) 2.1 times longer than wide in dorsal view. Posterior vagina (Figs <xref ref-type="fig" rid="F5">63–64</xref>) elongate, with a longitudinal sclerite respectively dorsally and medially. In ventral view, right side with a more or less triangular sclerite basally, terminal area with a transverse long sclerite.</p></tp:treatment-sec><tp:treatment-sec sec-type="host" id="SECID0E2EBG"><title>Host plant.</title><p>
            <italic><tp:taxon-name><tp:taxon-name-part taxon-name-part-type="genus" reg="Artemisia">Artemisia</tp:taxon-name-part></tp:taxon-name></italic> sp. (<tp:taxon-name><tp:taxon-name-part taxon-name-part-type="family">Compositae</tp:taxon-name-part></tp:taxon-name>); <italic><tp:taxon-name><tp:taxon-name-part taxon-name-part-type="genus" reg="Zea">Zea</tp:taxon-name-part> <tp:taxon-name-part taxon-name-part-type="species" reg="mays">mays</tp:taxon-name-part></tp:taxon-name></italic> Linnaeus (<tp:taxon-name><tp:taxon-name-part taxon-name-part-type="subfamily">Panicoideae</tp:taxon-name-part></tp:taxon-name>).</p></tp:treatment-sec><tp:treatment-sec sec-type="distribution" id="SECID0E4FBG"><title>Distributions.</title><p>China (Anhui, Fujian, Guangxi, Guizhou, Henan, Hunan, Shanxi, Sichuan), Japan.</p></tp:treatment-sec><tp:treatment-sec sec-type="remarks" id="SECID0ECGBG"><title>Remarks.</title><p>Female genitalia of <italic><tp:taxon-name><tp:taxon-name-part taxon-name-part-type="genus" reg="Oecleopsis">Oecleopsis</tp:taxon-name-part> <tp:taxon-name-part taxon-name-part-type="species" reg="sinicus">sinicus</tp:taxon-name-part></tp:taxon-name></italic> can be distinguished from other species of the genus by the following characters: basal sclerite on right side of posterior vagina without process ventrally; terminal area with a transverse long sclerite ventrally.</p></tp:treatment-sec><tp:treatment-sec sec-type="notes" id="SECID0ETGBG"><title>Note.</title><p>The female genitalia of this species is described and illustrated in detail for the first time.</p></tp:treatment-sec><tp:treatment-sec><!--Section generated to contain objects referenced in tp:taxon-treatment.--><fig id="F5" position="float" orientation="portrait"><label>Figures 49–68.</label><caption><p>Female genitalia of <italic><tp:taxon-name><tp:taxon-name-part taxon-name-part-type="genus" reg="Oecleopsis">Oecleopsis</tp:taxon-name-part></tp:taxon-name></italic> species. <bold>49–52</bold> <italic><tp:taxon-name><tp:taxon-name-part taxon-name-part-type="genus" reg="Oecleopsis">O.</tp:taxon-name-part> <tp:taxon-name-part taxon-name-part-type="species" reg="laminatus">laminatus</tp:taxon-name-part></tp:taxon-name></italic> sp. n. <bold>53–56</bold> <italic><tp:taxon-name><tp:taxon-name-part taxon-name-part-type="genus" reg="Oecleopsis">O.</tp:taxon-name-part> <tp:taxon-name-part taxon-name-part-type="species" reg="mori">mori</tp:taxon-name-part></tp:taxon-name></italic> <bold>57–60</bold> <italic><tp:taxon-name><tp:taxon-name-part taxon-name-part-type="genus" reg="Oecleopsis">O.</tp:taxon-name-part> <tp:taxon-name-part taxon-name-part-type="species" reg="productus">productus</tp:taxon-name-part></tp:taxon-name></italic> sp. n. <bold>61–64</bold> <italic><tp:taxon-name><tp:taxon-name-part taxon-name-part-type="genus" reg="Oecleopsis">O.</tp:taxon-name-part> <tp:taxon-name-part taxon-name-part-type="species" reg="sinicus">sinicus</tp:taxon-name-part></tp:taxon-name></italic> <bold>65–68</bold> <italic><tp:taxon-name><tp:taxon-name-part taxon-name-part-type="genus" reg="Oecleopsis">O.</tp:taxon-name-part> <tp:taxon-name-part taxon-name-part-type="species" reg="yoshikawai">yoshikawai</tp:taxon-name-part></tp:taxon-name></italic> <bold>49, 53, 57, 61, 65</bold> Genitalia, ventral view <bold>50, 54, 58, 62, 66</bold> Anal segment, dorsal view <bold>51–52, 55–56, 59–60, 63–64, 67–68</bold> Posterior vagina, ventral view. Scale bars: 0.5 mm.</p></caption><graphic xmlns:xlink="http://www.w3.org/1999/xlink" xlink:href="zookeys-768-001-g005.jpg" position="float" orientation="portrait" xlink:type="simple" id="oo_210725.jpg"/></fig><fig id="F6" position="float" orientation="portrait"><label>Figure 69.</label><caption><p>Adult of <italic><tp:taxon-name><tp:taxon-name-part taxon-name-part-type="genus" reg="Oecleopsis">Oecleopsis</tp:taxon-name-part> <tp:taxon-name-part taxon-name-part-type="species" reg="sinicus">sinicus</tp:taxon-name-part></tp:taxon-name></italic> (Jacobi, 1944), lateral view, female (Caohai National Natural Reserve, Weining County, Guizhou Province, 1 August 2017, photograph by X-S Chen).</p></caption><graphic xmlns:xlink="http://www.w3.org/1999/xlink" xlink:href="zookeys-768-001-g006.jpg" position="float" orientation="portrait" xlink:type="simple" id="oo_210726.jpg"/></fig></tp:treatment-sec><ref-list><ref id="B13"><mixed-citation xmlns:xlink="http://www.w3.org/1999/xlink" xlink:type="simple">
          <person-group><name name-style="western"><surname>Van Stalle</surname><given-names>J</given-names></name></person-group> (<year>1988</year>) <article-title>A revision of the Oriental species of <italic><tp:taxon-name><tp:taxon-name-part taxon-name-part-type="genus">Mnemosyne</tp:taxon-name-part></tp:taxon-name></italic> Stål (<tp:taxon-name><tp:taxon-name-part taxon-name-part-type="suborder">Homoptera</tp:taxon-name-part></tp:taxon-name>, <tp:taxon-name><tp:taxon-name-part taxon-name-part-type="family">Cixiidae</tp:taxon-name-part></tp:taxon-name>).</article-title> <source><tp:taxon-name>Annnales</tp:taxon-name> Entomologici Fennici</source> <volume>54</volume>: <fpage>33</fpage>–<lpage>47</lpage>.</mixed-citation></ref><ref id="B6"><mixed-citation xmlns:xlink="http://www.w3.org/1999/xlink" xlink:type="simple">
          <person-group><name name-style="western"><surname>Fennah</surname><given-names>RG</given-names></name></person-group> (<year>1956</year>) <article-title><tp:taxon-name><tp:taxon-name-part taxon-name-part-type="superfamily">Fulgoroidea</tp:taxon-name-part></tp:taxon-name> from Southern China.</article-title> <source>Proceedings of the California Academy of Science</source> <volume>28</volume>: <fpage>441</fpage>–<lpage>527</lpage>.</mixed-citation></ref><ref id="B4"><mixed-citation xmlns:xlink="http://www.w3.org/1999/xlink" xlink:type="simple">
          <person-group><name name-style="western"><surname>Chou</surname><given-names>I</given-names></name><name name-style="western"><surname>Lu</surname><given-names>JS</given-names></name><name name-style="western"><surname>Huang</surname><given-names>J</given-names></name><name name-style="western"><surname>Wang</surname><given-names>SZ</given-names></name></person-group> (<year>1985</year>) <source>Economic Insect Fauna of China. Fasc. 36. <tp:taxon-name><tp:taxon-name-part taxon-name-part-type="suborder">Homoptera</tp:taxon-name-part></tp:taxon-name>: <tp:taxon-name><tp:taxon-name-part taxon-name-part-type="superfamily">Fulgoroidea</tp:taxon-name-part></tp:taxon-name>.</source> <publisher-name>Science Press</publisher-name>, <publisher-loc>Beijing, China</publisher-loc>, <size units="page">137 pp</size>.</mixed-citation></ref><ref id="B14"><mixed-citation xmlns:xlink="http://www.w3.org/1999/xlink" xlink:type="simple">
          <person-group><name name-style="western"><surname>Van Stalle</surname><given-names>J</given-names></name></person-group> (<year>1991</year>) <article-title>Taxonomy of Indo-Malayan <tp:taxon-name><tp:taxon-name-part taxon-name-part-type="tribe">Pentastirini</tp:taxon-name-part></tp:taxon-name> (<tp:taxon-name><tp:taxon-name-part taxon-name-part-type="suborder">Homoptera</tp:taxon-name-part></tp:taxon-name>, <tp:taxon-name><tp:taxon-name-part taxon-name-part-type="family">Cixiidae</tp:taxon-name-part></tp:taxon-name>).</article-title> <source>Bulletin de l’Institut Royal des Sciences Naturelles de Belgique, Entomologie</source> <volume>61</volume>: <fpage>5</fpage>–<lpage>101</lpage>.</mixed-citation></ref><ref id="B7"><mixed-citation xmlns:xlink="http://www.w3.org/1999/xlink" xlink:type="simple">
          <person-group><name name-style="western"><surname>Guo</surname><given-names>HW</given-names></name><name name-style="western"><surname>Wang</surname><given-names>YL</given-names></name><name name-style="western"><surname>Feng</surname><given-names>JN</given-names></name></person-group> (<year>2009</year>) <article-title>Taxonomic study of the genus <italic><tp:taxon-name><tp:taxon-name-part taxon-name-part-type="genus">Oecleopsis</tp:taxon-name-part></tp:taxon-name></italic> Emeljanov, 1971 (<tp:taxon-name><tp:taxon-name-part taxon-name-part-type="order">Hemiptera</tp:taxon-name-part></tp:taxon-name>: <tp:taxon-name><tp:taxon-name-part taxon-name-part-type="infraorder">Fulgoromorpha</tp:taxon-name-part></tp:taxon-name>: <tp:taxon-name><tp:taxon-name-part taxon-name-part-type="family">Cixiidae</tp:taxon-name-part></tp:taxon-name>: <tp:taxon-name><tp:taxon-name-part taxon-name-part-type="tribe">Pentastirini</tp:taxon-name-part></tp:taxon-name>), with descriptions of three new species from China.</article-title> <source>Zootaxa</source> <volume>2172</volume>: <fpage>45</fpage>–<lpage>58</lpage>.</mixed-citation></ref></ref-list></tp:taxon-treatment>
