# Supplementary material for: Two new species of genus Oecleopsis Emeljanov from China, with descriptions of female genitalia of five species (Hemiptera, Fulgoromorpha, Cixiidae)
Source: Zookeys. 2018 Jun 19;(768):1–17. doi: 10.3897/zookeys.768.24796 (PMC6019473; doi:10.3897/zookeys.768.24796)
Supplement: XML Treatment for Oecleopsis yoshikawai [file zookeys.768.24796-treatment6.xml]

<!DOCTYPE tp:taxon-treatment
  PUBLIC "-//TaxonX//DTD Taxonomic Treatment Publishing DTD v0 20100105//EN" "tax-treatment-NSO.dtd">
<tp:taxon-treatment xmlns:tp="http://www.plazi.org/taxpub"><tp:treatment-meta><kwd-group><label>Taxon classification</label><kwd><named-content xmlns:xlink="http://www.w3.org/1999/xlink" content-type="kingdom">Animalia</named-content></kwd><kwd><named-content xmlns:xlink="http://www.w3.org/1999/xlink" content-type="order">Hemiptera</named-content></kwd><kwd><named-content xmlns:xlink="http://www.w3.org/1999/xlink" content-type="family">Cixiidae</named-content></kwd></kwd-group><mixed-citation publication-type="journal"><person-group><name><surname>Zhi</surname><given-names>Yan</given-names></name><name><surname>Yang</surname><given-names>Lin</given-names></name><name><surname>Zhang</surname><given-names>Pei</given-names></name><name><surname>Chen</surname><given-names>Xiang-Sheng</given-names></name></person-group><article-title>Two new species of genus <italic><tp:taxon-name><tp:taxon-name-part taxon-name-part-type="genus" reg="Oecleopsis">Oecleopsis</tp:taxon-name-part></tp:taxon-name></italic> Emeljanov from China, with descriptions of female genitalia of five species (<tp:taxon-name><tp:taxon-name-part taxon-name-part-type="order">Hemiptera</tp:taxon-name-part></tp:taxon-name>, <tp:taxon-name><tp:taxon-name-part taxon-name-part-type="infraorder">Fulgoromorpha</tp:taxon-name-part></tp:taxon-name>, <tp:taxon-name><tp:taxon-name-part taxon-name-part-type="family">Cixiidae</tp:taxon-name-part></tp:taxon-name>)</article-title><source>Zookeys</source><day>19</day><month>6</month><year>2018</year><volume>2018</volume><issue>768</issue><fpage>1</fpage><lpage>17</lpage><pub-id pub-id-type="doi">10.3897/zookeys.768.24796</pub-id></mixed-citation></tp:treatment-meta><tp:nomenclature><tp:taxon-name>
            <tp:taxon-name-part taxon-name-part-type="genus" reg="Oecleopsis">Oecleopsis</tp:taxon-name-part>
            <tp:taxon-name-part taxon-name-part-type="species" reg="yoshikawai">yoshikawai</tp:taxon-name-part>
          </tp:taxon-name><tp:taxon-authority>(Ishihara, 1961)</tp:taxon-authority><xref ref-type="fig" rid="F1">Figs 5–6</xref><xref ref-type="fig" rid="F4">, 35–48</xref><xref ref-type="fig" rid="F5">, 65–68</xref><tp:nomenclature-citation-list><tp:nomenclature-citation><tp:taxon-name>
                <tp:taxon-name-part taxon-name-part-type="genus" reg="Oliarus">Oliarus</tp:taxon-name-part> <tp:taxon-name-part taxon-name-part-type="species" reg="yoshikawai">yoshikawai</tp:taxon-name-part></tp:taxon-name><comment>Ishihara, 1961: 228, figs 6–7.</comment></tp:nomenclature-citation><tp:nomenclature-citation><tp:taxon-name>
                <tp:taxon-name-part taxon-name-part-type="genus" reg="Oecleopsis">Oecleopsis</tp:taxon-name-part> <tp:taxon-name-part taxon-name-part-type="species" reg="yoshikawai">yoshikawai</tp:taxon-name-part></tp:taxon-name><comment>(Ishihara, 1961): <xref ref-type="bibr" rid="B14">Van Stalle 1991</xref>: 22, figs 65–71; <xref ref-type="bibr" rid="B7">Guo et al. 2009</xref>, 58.</comment></tp:nomenclature-citation></tp:nomenclature-citation-list></tp:nomenclature><tp:treatment-sec sec-type="material" id="SECID0EKJBG"><title>Material examined.</title><p>
            <bold>China</bold>: 2♂♂, 2♀♀, Guizhou province, Wangmo county, Xintun Town, Bakang Village, 19 August 2012, Jian-Kun Long, Shi-Yan Xu, Wei-Bin Zheng; 2♂♂, 2♀♀, Guizhou province, Wangmo county, Xintun Town, Bakang Village, 2013-VI-28, Jian-Kun Long, Hai-Yan Sun, Yang-Yang Liu; 1♂, Guizhou province, Anlong county, Xianheping Nature Reserve, 22 July 2016, Liang-Jing Yang; 1♀, Guizhou province, Wangmo county, Zhexiang Town, 19 July 2016, Liang-Jing Yang; 1♂, Guizhou province, Guanling county, Bangui Town, 20 August 2009, Ji-Chun Xing.</p></tp:treatment-sec><tp:treatment-sec sec-type="redescription" id="SECID0ESJBG"><title>Redescription.</title><p>Body length: male 6.0–6.5mm (<italic>N</italic> = 6), female 6.8–7.5mm (<italic>N</italic> = 5).</p><p>
            <italic>Coloration.</italic> General color mid brown (Figs <xref ref-type="fig" rid="F1">5–6</xref>, <xref ref-type="fig" rid="F4">35–38</xref>). Eyes mid to blackish brown, ocelli light yellow. Vertex blackish brown. Face yellowish to blackish brown, carinae yellowish to mid brown; rostrum yellowish to blackish brown. Pronotum mid to blackish brown; mesonotum yellowish to mid brown. Forewing semitranslucent, light brown, stigma mid brown. Hind tibiae and abdominal sternites mid brown.</p><fig id="F4" position="float" orientation="portrait"><label>Figures 35–48.</label><caption><p>
                <italic><tp:taxon-name><tp:taxon-name-part taxon-name-part-type="genus" reg="Oecleopsis">Oecleopsis</tp:taxon-name-part> <tp:taxon-name-part taxon-name-part-type="species" reg="yoshikawai">yoshikawai</tp:taxon-name-part></tp:taxon-name></italic> (Ishihara, 1961), male <bold>35</bold> Head and thorax, dorsal view <bold>36</bold> Face, ventral view <bold>37–38</bold> Head <bold>39</bold> Forewing <bold>40</bold> Genitalia, lateral view <bold>41</bold> Pygofer and genital styles, ventral view <bold>42–43</bold> Anal segment <bold>42</bold> dorsal view <bold>43</bold> right lateral view <bold>44</bold> Genital styles, inner lateral view <bold>45</bold> Aedeagus, right side <bold>46</bold> Aedeagus, left side <bold>47</bold> Aedeagus, dorsal view <bold>48</bold> Aedeagus, ventral view. Scale bars: 0.5 mm (<bold>35–38, 40–48</bold>); 1.0 mm (<bold>39</bold>).</p></caption><graphic xmlns:xlink="http://www.w3.org/1999/xlink" xlink:href="zookeys-768-001-g004.jpg" position="float" orientation="portrait" xlink:type="simple" id="oo_210724.jpg"/></fig><p>
            <italic>Head and thorax</italic>. Vertex (Fig. <xref ref-type="fig" rid="F4">35</xref>) narrow, 3.6 times longer than wide; frons (Fig. <xref ref-type="fig" rid="F4">36</xref>) 1.2 times as long as wide. Forewing (Fig. <xref ref-type="fig" rid="F4">39</xref>) 3.2 times longer than wide, with 11 apical and 6 subapical cells; fork Sc+RP slightly distal to fork CuA1+CuA2; RP 3 branches, MA 3 branches, MP 2 branches. Hind tibia with 3 lateral spines; chaetotaxy of hind tarsi: 7/5.</p><p>
            <italic>Male genitalia</italic>. Pygofer (Figs <xref ref-type="fig" rid="F4">40–41</xref>), dorsal margin concave and U-shaped ventrally, widened towards apex; in lateral view, lateral lobes triangularly extended caudally, apex round. Medioventral process triangular ventrally, short. Anal segment (Figs <xref ref-type="fig" rid="F4">40</xref>, <xref ref-type="fig" rid="F4">42–43</xref>) tubular, asymmetrical, widened towards apex in left side view; in right side view, left ventral margin convex and right ventral margin excavated near apex; 2.0 times longer than wide in dorsal view; anal style fingerlike, beyond anal segment. Genital styles illustrated in Fig. <xref ref-type="fig" rid="F4">44</xref>. Aedeagus (Figs <xref ref-type="fig" rid="F4">45–48</xref>) in total with five processes. Spinose process on right side near apex of periandrium long, basal part curving upward and distal part parallel to periandrium, directed towards cephalum, more than 1/2 of periandrium in length; left side near apex of periandrium with a short spinose process, curved and directed dorsocaudally. Flagellum bearing three spinose processes: the upper one originating the middle of flagellum, apex curved strongly and directed right side; the apical one curved right-ventrocephalically; the one on left side shortest, curved strongly and directed ventrally.</p><p>
            <italic>Female genitalia</italic>. Genitalia as shown in Fig. <xref ref-type="fig" rid="F5">65</xref> ventrally. Anal tube (Fig. <xref ref-type="fig" rid="F5">66</xref>) 1.8 times longer than wide in dorsal view. Posterior vagina (Figs <xref ref-type="fig" rid="F5">67–68</xref>) elongate, with a long longitudinal sclerite dorsally. In ventral view, left side with a long longitudinal sclerite, curved, towards the right; right side with a longitudinal sclerite basally, which with a process, the process directed left-ventrally and longer than shown in the figure; terminal area with an irregular sclerite, which forming three projecting oblong structures.</p><fig id="F5" position="float" orientation="portrait"><label>Figures 49–68.</label><caption><p>Female genitalia of <italic><tp:taxon-name><tp:taxon-name-part taxon-name-part-type="genus" reg="Oecleopsis">Oecleopsis</tp:taxon-name-part></tp:taxon-name></italic> species. <bold>49–52</bold> <italic><tp:taxon-name><tp:taxon-name-part taxon-name-part-type="genus" reg="Oecleopsis">O.</tp:taxon-name-part> <tp:taxon-name-part taxon-name-part-type="species" reg="laminatus">laminatus</tp:taxon-name-part></tp:taxon-name></italic> sp. n. <bold>53–56</bold> <italic><tp:taxon-name><tp:taxon-name-part taxon-name-part-type="genus" reg="Oecleopsis">O.</tp:taxon-name-part> <tp:taxon-name-part taxon-name-part-type="species" reg="mori">mori</tp:taxon-name-part></tp:taxon-name></italic> <bold>57–60</bold> <italic><tp:taxon-name><tp:taxon-name-part taxon-name-part-type="genus" reg="Oecleopsis">O.</tp:taxon-name-part> <tp:taxon-name-part taxon-name-part-type="species" reg="productus">productus</tp:taxon-name-part></tp:taxon-name></italic> sp. n. <bold>61–64</bold> <italic><tp:taxon-name><tp:taxon-name-part taxon-name-part-type="genus" reg="Oecleopsis">O.</tp:taxon-name-part> <tp:taxon-name-part taxon-name-part-type="species" reg="sinicus">sinicus</tp:taxon-name-part></tp:taxon-name></italic> <bold>65–68</bold> <italic><tp:taxon-name><tp:taxon-name-part taxon-name-part-type="genus" reg="Oecleopsis">O.</tp:taxon-name-part> <tp:taxon-name-part taxon-name-part-type="species" reg="yoshikawai">yoshikawai</tp:taxon-name-part></tp:taxon-name></italic> <bold>49, 53, 57, 61, 65</bold> Genitalia, ventral view <bold>50, 54, 58, 62, 66</bold> Anal segment, dorsal view <bold>51–52, 55–56, 59–60, 63–64, 67–68</bold> Posterior vagina, ventral view. Scale bars: 0.5 mm.</p></caption><graphic xmlns:xlink="http://www.w3.org/1999/xlink" xlink:href="zookeys-768-001-g005.jpg" position="float" orientation="portrait" xlink:type="simple" id="oo_210725.jpg"/></fig><fig id="F6" position="float" orientation="portrait"><label>Figure 69.</label><caption><p>Adult of <italic><tp:taxon-name><tp:taxon-name-part taxon-name-part-type="genus" reg="Oecleopsis">Oecleopsis</tp:taxon-name-part> <tp:taxon-name-part taxon-name-part-type="species" reg="sinicus">sinicus</tp:taxon-name-part></tp:taxon-name></italic> (Jacobi, 1944), lateral view, female (Caohai National Natural Reserve, Weining County, Guizhou Province, 1 August 2017, photograph by X-S Chen).</p></caption><graphic xmlns:xlink="http://www.w3.org/1999/xlink" xlink:href="zookeys-768-001-g006.jpg" position="float" orientation="portrait" xlink:type="simple" id="oo_210726.jpg"/></fig></tp:treatment-sec><tp:treatment-sec sec-type="host" id="SECID0ELRBG"><title>Host plant.</title><p>Bamboo (<tp:taxon-name><tp:taxon-name-part taxon-name-part-type="subfamily">Bambusoideae</tp:taxon-name-part></tp:taxon-name>).</p></tp:treatment-sec><tp:treatment-sec sec-type="distribution" id="SECID0EWRBG"><title>Distributions.</title><p>China (Guizhou), Thailand.</p></tp:treatment-sec><tp:treatment-sec sec-type="notes" id="SECID0E2RBG"><title>Note.</title><p>This species is recorded from China for the first time and the female genitalia of this species is described and illustrated for the first time.</p></tp:treatment-sec><tp:treatment-sec><!--Section generated to contain objects referenced in tp:taxon-treatment.--><fig id="F1" position="float" orientation="portrait"><label>Figures 1–6.</label><caption><p>
                <italic><tp:taxon-name><tp:taxon-name-part taxon-name-part-type="genus" reg="Oecleopsis">Oecleopsis</tp:taxon-name-part></tp:taxon-name></italic> species (male). <bold>1–2</bold> <italic><tp:taxon-name><tp:taxon-name-part taxon-name-part-type="genus" reg="Oecleopsis">O.</tp:taxon-name-part> <tp:taxon-name-part taxon-name-part-type="species" reg="laminatus">laminatus</tp:taxon-name-part></tp:taxon-name></italic> sp. n. <bold>1</bold> dorsal view <bold>2</bold> lateral view <bold>3–4</bold> <italic><tp:taxon-name><tp:taxon-name-part taxon-name-part-type="genus" reg="Oecleopsis">O.</tp:taxon-name-part> <tp:taxon-name-part taxon-name-part-type="species" reg="productus">productus</tp:taxon-name-part></tp:taxon-name></italic> sp. n. <bold>3</bold> dorsal view <bold>4</bold> lateral view <bold>5–6</bold> <italic><tp:taxon-name><tp:taxon-name-part taxon-name-part-type="genus" reg="Oecleopsis">O.</tp:taxon-name-part> <tp:taxon-name-part taxon-name-part-type="species" reg="yoshikawai">yoshikawai</tp:taxon-name-part></tp:taxon-name></italic> <bold>5</bold> dorsal view <bold>6</bold> lateral view.</p></caption><graphic xmlns:xlink="http://www.w3.org/1999/xlink" xlink:href="zookeys-768-001-g001.jpg" position="float" orientation="portrait" xlink:type="simple" id="oo_210721.jpg"/></fig></tp:treatment-sec><ref-list><ref id="B14"><mixed-citation xmlns:xlink="http://www.w3.org/1999/xlink" xlink:type="simple">
          <person-group><name name-style="western"><surname>Van Stalle</surname><given-names>J</given-names></name></person-group> (<year>1991</year>) <article-title>Taxonomy of Indo-Malayan <tp:taxon-name><tp:taxon-name-part taxon-name-part-type="tribe">Pentastirini</tp:taxon-name-part></tp:taxon-name> (<tp:taxon-name><tp:taxon-name-part taxon-name-part-type="suborder">Homoptera</tp:taxon-name-part></tp:taxon-name>, <tp:taxon-name><tp:taxon-name-part taxon-name-part-type="family">Cixiidae</tp:taxon-name-part></tp:taxon-name>).</article-title> <source>Bulletin de l’Institut Royal des Sciences Naturelles de Belgique, Entomologie</source> <volume>61</volume>: <fpage>5</fpage>–<lpage>101</lpage>.</mixed-citation></ref><ref id="B7"><mixed-citation xmlns:xlink="http://www.w3.org/1999/xlink" xlink:type="simple">
          <person-group><name name-style="western"><surname>Guo</surname><given-names>HW</given-names></name><name name-style="western"><surname>Wang</surname><given-names>YL</given-names></name><name name-style="western"><surname>Feng</surname><given-names>JN</given-names></name></person-group> (<year>2009</year>) <article-title>Taxonomic study of the genus <italic><tp:taxon-name><tp:taxon-name-part taxon-name-part-type="genus">Oecleopsis</tp:taxon-name-part></tp:taxon-name></italic> Emeljanov, 1971 (<tp:taxon-name><tp:taxon-name-part taxon-name-part-type="order">Hemiptera</tp:taxon-name-part></tp:taxon-name>: <tp:taxon-name><tp:taxon-name-part taxon-name-part-type="infraorder">Fulgoromorpha</tp:taxon-name-part></tp:taxon-name>: <tp:taxon-name><tp:taxon-name-part taxon-name-part-type="family">Cixiidae</tp:taxon-name-part></tp:taxon-name>: <tp:taxon-name><tp:taxon-name-part taxon-name-part-type="tribe">Pentastirini</tp:taxon-name-part></tp:taxon-name>), with descriptions of three new species from China.</article-title> <source>Zootaxa</source> <volume>2172</volume>: <fpage>45</fpage>–<lpage>58</lpage>.</mixed-citation></ref></ref-list></tp:taxon-treatment>
